# Supplementary material for: The lung microvasculature promotes alveolar type 2 cell differentiation via secreted SPARCL1
Source: Stem Cell Reports. 2025 Mar 20;20(4):102451. doi: 10.1016/j.stemcr.2025.102451 (PMC12069885; doi:10.1016/j.stemcr.2025.102451)
Supplement: Data S1. RNA-seq dataset: organoids treated with SPARCL1 vs. 0.1% BSA (24 h) [file mmc2.xlsx]

## Sheet: overview
SEQUENCER:
Run Number	Run Mode	Demulti-Folder	Sample Names	Barcode	Sequencer
230804_VH00463_295_AAC2TCNHV	single-end	2	dst235__1__not__1	Vaz-UDI-1	NextSeq 2000
230804_VH00463_295_AAC2TCNHV	single-end	2	dst235__2__not__2	Vaz-UDI-2	NextSeq 2000
230804_VH00463_295_AAC2TCNHV	single-end	2	dst235__3__not__3	Vaz-UDI-3	NextSeq 2000
230804_VH00463_295_AAC2TCNHV	single-end	2	dst235__4__rcpr-form__1	Vaz-UDI-4	NextSeq 2000
230804_VH00463_295_AAC2TCNHV	single-end	2	dst235__5__rcpr-form__2	Vaz-UDI-5	NextSeq 2000
230804_VH00463_295_AAC2TCNHV	single-end	2	dst235__6__rcpr-form__3	Vaz-UDI-6	NextSeq 2000
TRIMMOMATIC
RAW:
Id	Count	Sum	Max	Min	Mean	Median
dst235__1__not__1_R1	40709143	2832128095	72	35	69	71
dst235__2__not__2_R1	35138004	2448848644	72	35	69	71
dst235__3__not__3_R1	51245584	3560981975	72	35	69	71
dst235__4__rcpr-form__1_R1	43375400	3019878420	72	35	69	71
dst235__5__rcpr-form__2_R1	39968477	2765546827	72	35	69	71
dst235__6__rcpr-form__3_R1	41199092	2857893605	72	35	69	71
TRIMMED:
java -jar /mnt/software/x86_64/packages/trimmomatic/0.39/trimmomatic-0.39.jar ... HEADCROP:0 LEADING:0 TRAILING:0 SLIDINGWINDOW:5:15 CROP:500 AVGQUAL:0 MINLEN:15
Id	Count	Sum	Max	Min	Mean	Median
dst235__1__not__1_R1_trim	40112353	2798266154	72	15	69	71
dst235__2__not__2_R1_trim	34610421	2418999717	72	15	69	71
dst235__3__not__3_R1_trim	50509580	3519002267	72	15	69	71
dst235__4__rcpr-form__1_R1_trim	42766028	2985177151	72	15	69	71
dst235__5__rcpr-form__2_R1_trim	39429955	2734189965	72	15	69	71
dst235__6__rcpr-form__3_R1_trim	40632136	2824888704	72	15	69	71
ID MAPPING:
id	fastq
CONTROL_1	../trimmed/dst235__1__not__1_R1_trim.fastq
CONTROL_2	../trimmed/dst235__2__not__2_R1_trim.fastq
CONTROL_3	../trimmed/dst235__3__not__3_R1_trim.fastq
TREATED_1	../trimmed/dst235__4__rcpr-form__1_R1_trim.fastq
TREATED_2	../trimmed/dst235__5__rcpr-form__2_R1_trim.fastq
TREATED_3	../trimmed/dst235__6__rcpr-form__3_R1_trim.fastq
STRANDEDNESS:
id	sample	strandedness	transcript ratio
CONTROL_1	../trimmed/dst235__1__not__1_R1_trim.fastq	stranded_rev	0.83
CONTROL_2	../trimmed/dst235__2__not__2_R1_trim.fastq	stranded_rev	0.82
CONTROL_3	../trimmed/dst235__3__not__3_R1_trim.fastq	stranded_rev	0.83
TREATED_1	../trimmed/dst235__4__rcpr-form__1_R1_trim.fastq	stranded_rev	0.85
TREATED_2	../trimmed/dst235__5__rcpr-form__2_R1_trim.fastq	stranded_rev	0.85
TREATED_3	../trimmed/dst235__6__rcpr-form__3_R1_trim.fastq	stranded_rev	0.85
STAR:
For paired-end: reads of one transcript are counted as one read (mates are not counted separately)
PCR bottleneck coefficient (PBC) = non-redundant and uniquely mapping reads / uniquely mapping reads (= % of non-redundant reads)
id	parameters	reads processed	reads with exactly 1 alignment	reads with multiple alignments	reads with no alignment	reads aligned	% reads aligned	duplicate reads	% duplicate reads	mitochondrial reads	% mitochondrial reads	rrna subunit reads	% rrna subunit reads	pcr bottleneck coefficient	mean fragment size (only for paired-end)	reads used for further steps (after optional filters for multimap, duplicate, mitochondria, rrna)
CONTROL_1	mode: single-end, keep duplicates: no, keep multi-mapping: no, keep ribosomal: no, keep mitochondria: no --outFilterMismatchNoverLmax 0.1 --outFilterMatchNmin 15 --outFilterScoreMinOverLread 0.66 --outFilterMatchNminOverLread 0.66 --alignEndsProtrude 10 ConcordantPair --alignIntronMax 200000 --alignMatesGapMax 2000 --limitOutSAMoneReadBytes 10000000 --outMultimapperOrder Random --sjdbOverhang 100…	40112353	36046943	3802422	262988	39849365	99	24816947	62	1738816	4	264729	0	0.39	NA	14171577
CONTROL_2	mode: single-end, keep duplicates: no, keep multi-mapping: no, keep ribosomal: no, keep mitochondria: no --outFilterMismatchNoverLmax 0.1 --outFilterMatchNmin 15 --outFilterScoreMinOverLread 0.66 --outFilterMatchNminOverLread 0.66 --alignEndsProtrude 10 ConcordantPair --alignIntronMax 200000 --alignMatesGapMax 2000 --limitOutSAMoneReadBytes 10000000 --outMultimapperOrder Random --sjdbOverhang 100…	34610421	31116588	3259853	233980	34376441	99	21169638	61	1459449	4	228469	0	0.4	NA	12442099
CONTROL_3	mode: single-end, keep duplicates: no, keep multi-mapping: no, keep ribosomal: no, keep mitochondria: no --outFilterMismatchNoverLmax 0.1 --outFilterMatchNmin 15 --outFilterScoreMinOverLread 0.66 --outFilterMatchNminOverLread 0.66 --alignEndsProtrude 10 ConcordantPair --alignIntronMax 200000 --alignMatesGapMax 2000 --limitOutSAMoneReadBytes 10000000 --outMultimapperOrder Random --sjdbOverhang 100…	50509580	45543279	4606225	360076	50149504	99	33000896	65	2196552	4	306789	0	0.35	NA	16174489
TREATED_1	mode: single-end, keep duplicates: no, keep multi-mapping: no, keep ribosomal: no, keep mitochondria: no --outFilterMismatchNoverLmax 0.1 --outFilterMatchNmin 15 --outFilterScoreMinOverLread 0.66 --outFilterMatchNminOverLread 0.66 --alignEndsProtrude 10 ConcordantPair --alignIntronMax 200000 --alignMatesGapMax 2000 --limitOutSAMoneReadBytes 10000000 --outMultimapperOrder Random --sjdbOverhang 100…	42766028	38430033	4053346	282649	42483379	99	27418109	64	1872333	4	211788	0	0.37	NA	14183461
TREATED_2	mode: single-end, keep duplicates: no, keep multi-mapping: no, keep ribosomal: no, keep mitochondria: no --outFilterMismatchNoverLmax 0.1 --outFilterMatchNmin 15 --outFilterScoreMinOverLread 0.66 --outFilterMatchNminOverLread 0.66 --alignEndsProtrude 10 ConcordantPair --alignIntronMax 200000 --alignMatesGapMax 2000 --limitOutSAMoneReadBytes 10000000 --outMultimapperOrder Random --sjdbOverhang 100…	39429955	35368585	3808969	252401	39177554	99	24835422	63	1741967	4	201145	0	0.38	NA	13478637
TREATED_3	mode: single-end, keep duplicates: no, keep multi-mapping: no, keep ribosomal: no, keep mitochondria: no --outFilterMismatchNoverLmax 0.1 --outFilterMatchNmin 15 --outFilterScoreMinOverLread 0.66 --outFilterMatchNminOverLread 0.66 --alignEndsProtrude 10 ConcordantPair --alignIntronMax 200000 --alignMatesGapMax 2000 --limitOutSAMoneReadBytes 10000000 --outMultimapperOrder Random --sjdbOverhang 100…	40632136	36522393	3833774	275969	40356167	99	25803423	63	1755657	4	232565	0	0.37	NA	13699891
FEATURE-COUNT:
id	parameters	reads processed	reads assigned	% reads assigned total	% features with cpm >= 0.5	unassigned reads overlapping multiple genes	unassigned reads mapping to multiple locations	unassigned reads mapping to no feature	unassigned reads not mapping	unassigned reads due to bad mapping quality	unassigned reads due to low fragment length	unassigned chimeric reads
CONTROL_1	-t exon -g gene_id -s 2; multi-mapping: no; duplicates: no	14171577	9087735	22	91	125172	0	4958670	0	0	0	0
CONTROL_2	-t exon -g gene_id -s 2; multi-mapping: no; duplicates: no	12442099	8108293	23	88	111818	0	4221988	0	0	0	0
CONTROL_3	-t exon -g gene_id -s 2; multi-mapping: no; duplicates: no	16174489	10088179	19	89	139421	0	5946889	0	0	0	0
TREATED_1	-t exon -g gene_id -s 2; multi-mapping: no; duplicates: no	14183461	9265476	21	91	125582	0	4792403	0	0	0	0
TREATED_2	-t exon -g gene_id -s 2; multi-mapping: no; duplicates: no	13478637	8740717	22	90	118991	0	4618929	0	0	0	0
TREATED_3	-t exon -g gene_id -s 2; multi-mapping: no; duplicates: no	13699891	8898652	21	89	125254	0	4675985	0	0	0	0
DESeq2:
filter for significance: basemean >= 5, -0.585 <= log2fc >= 0.585, fdr <= 0.05
id	raw	filtered
CONTROL_vs_TREATED	19944	16
WARNINGS:
warning	threshold	description
Duplicate % high	65 > 50	duplicates have same starting position = multiple copies of the same original fragment; check: concentration of sample
DESeq2 sheets color legend:
FDR filtered
pValue filtered
no Filter

## Sheet: bigmatrix
matrix combining pairwise contrasts (DESeq2) and DESeq normalized counts
thresholds for significance of differential expression per contrast (=pair of conditions) can be adjusted using the following fields
remember to re-enable the filter on the respective column(s) after modifying the thresholds
dynamic filter thresholds per contrast:
basemean	5
log2fc	-0.585	0.585
padj	0.05
genes shown:	19943
Ensembl gene id	Ensembl gene	Ensembl biotype	UniProt proteins	UniProt genes	UniProt accessions	UniProt names	UniProt Ensembl transcripts	UniProt Ensembl proteins	UniProt Ensembl gene ids	Ensembl chr	Ensembl start	Ensembl stop	Ensembl strand	KEGG PATHWAY terms	KEGG PATHWAY ids	Gene Ontology terms	Gene Ontology ids	GSEA collection h	GSEA collection c2	CONTROL_vs_TREATED baseMean	CONTROL_vs_TREATED baseMeanA CONTROL	CONTROL_vs_TREATED baseMeanB TREATED	CONTROL_vs_TREATED log2FoldChange TREATED/CONTROL	CONTROL_vs_TREATED pvalue	CONTROL_vs_TREATED padj	CONTROL_vs_TREATED significant	CONTROL_1	CONTROL_2	CONTROL_3	TREATED_1	TREATED_2	TREATED_3	condition mean CONTROL	condition mean TREATED
ENSMUSG00000069833	Ahnak	protein_coding	AHNAK nucleoprotein (desmoyokin); Ahnak protein; Ahnak protein; Desmoyokin; PDZ domain-containing protein; Ahnak protein; Ahnak protein; AHNAK nucleoprotein (desmoyokin); Ahnak protein; PDZ domain-containing protein; AHNAK nucleoprotein (desmoyokin); Ahnak protein; Uncharacterized protein; AHNAK nucleoprotein (desmoyokin); AHNAK; AHNAK	Ahnak; Ahnak; Ahnak; Ahnak; Ahnak; Ahnak; Ahnak; Ahnak; Ahnak; Ahnak; Ahnak; Ahnak; Ahnak; Ahnak; Ahnak; Ahnak	E9Q616; Q8BKS2; Q8CGE7; Q61484; Q8CEX7; A0PJF4; Q8VDN3; A0A494BBD5; Q8R2L7; Q8BRB8; G5E8K8; A0JLR7; Q3UYW8; A0A494B8Y7; Q6UIL4; Q6UL10	E9Q616_MOUSE; Q8BKS2_MOUSE; Q8CGE7_MOUSE; Q61484_MOUSE; Q8CEX7_MOUSE; A0PJF4_MOUSE; Q8VDN3_MOUSE; A0A494BBD5_MOUSE; Q8R2L7_MOUSE; Q8BRB8_MOUSE; G5E8K8_MOUSE; A0JLR7_MOUSE; Q3UYW8_MOUSE; A0A494B8Y7_MOUSE; Q6UIL4_MOUSE; Q6UL10_MOUSE	ENSMUST00000092956.4; ; ; ; ENSMUST00000236390.2; ; ENSMUST00000092955.11; ; ENSMUST00000237912.2;	ENSMUSP00000090633.3; ; ; ; ENSMUSP00000158470.2; ; ENSMUSP00000090632.4; ; ENSMUSP00000157404.2;	ENSMUSG00000069833	chr19	8966648	9054278	+							9014.94	9038.74	8991.13	-0.00761835	0.864275	0.999895	FALSE	8836	9551	8729	8947	9160	8867	9038	8991
ENSMUSG00000020315	Sptbn1	protein_coding	Spectrin beta chain, non-erythrocytic 1; Spectrin beta chain, non-erythrocytic 1; Spectrin beta chain, non-erythrocytic 1; Spectrin beta chain, non-erythrocytic 1; Spectrin beta chain, non-erythrocytic 1; Spectrin beta chain, non-erythrocytic 1; Spectrin beta, non-erythrocytic 1; Brain beta-spectrin; Uncharacterized protein; Calponin-homology (CH) domain-containing protein; Beta spectrin homolog;…	Sptbn1, Elf, Spnb-2, Spnb2, Sptb2; Sptbn1, Elf, Spnb-2, Spnb2, Sptb2; Sptbn1, Elf, Spnb-2, Spnb2, Sptb2; Sptbn1, Elf, Spnb-2, Spnb2, Sptb2; Sptbn1, Elf, Spnb-2, Spnb2, Sptb2; Sptbn1, Elf, Spnb-2, Spnb2, Sptb2; Sptbn1; Sptbn1, Spnb-2, Spnb2; Sptbn1, Spnb2; Sptbn1, Spnb2; Sptbn1, ELF1, Spnb2; Sptbn1, Spnb2; Sptbn1, mKIAA4049, Spnb2; Sptbn1, Spnb2; Sptbn1, Spnb2	Q62261; A2AFU1; Q3TEM7; Q5SQL8; Q5SQL9; Q9QWJ7; A0A0A0MQG2; P70435; Q3TTX2; Q8C509; Q9Z2V0; Q8R1C2; Q5DTR4; Q3TZN6; Q8BQ35	SPTB2_MOUSE; SPTB2_MOUSE; SPTB2_MOUSE; SPTB2_MOUSE; SPTB2_MOUSE; SPTB2_MOUSE; A0A0A0MQG2_MOUSE; P70435_MOUSE; Q3TTX2_MOUSE; Q8C509_MOUSE; Q9Z2V0_MOUSE; Q8R1C2_MOUSE; Q5DTR4_MOUSE; Q3TZN6_MOUSE; Q8BQ35_MOUSE	ENSMUST00000006629, ENSMUST00000011877, ENSMUST00000102838; ENSMUST00000006629, ENSMUST00000011877, ENSMUST00000102838; ENSMUST00000006629, ENSMUST00000011877, ENSMUST00000102838; ENSMUST00000006629, ENSMUST00000011877, ENSMUST00000102838; ENSMUST00000006629, ENSMUST00000011877, ENSMUST00000102838; ENSMUST00000006629, ENSMUST00000011877, ENSMUST00000102838; ENSMUST00000124231.2; ; ; ;	ENSMUSP00000006629, ENSMUSP00000011877, ENSMUSP00000099902; ENSMUSP00000006629, ENSMUSP00000011877, ENSMUSP00000099902; ENSMUSP00000006629, ENSMUSP00000011877, ENSMUSP00000099902; ENSMUSP00000006629, ENSMUSP00000011877, ENSMUSP00000099902; ENSMUSP00000006629, ENSMUSP00000011877, ENSMUSP00000099902; ENSMUSP00000006629, ENSMUSP00000011877, ENSMUSP00000099902; ENSMUSP00000114841.2; ; ; ;	ENSMUSG00000020315	chr11	30049395	30218175	-	Tight junction	mmu04530	mitotic cell cycle, mitotic cytokinesis, cytokinesis, cytokine production, regulation of cytokine production, positive regulation of cytokine production, nucleic acid binding, RNA binding, actin binding, structural molecule activity, structural constituent of cytoskeleton, binding, protein binding, calmodulin binding, phospholipid binding, extracellular region, intracellular, cell, nucleus, nucle…	GO:0000278, GO:0000281, GO:0000910, GO:0001816, GO:0001817, GO:0001819, GO:0003676, GO:0003723, GO:0003779, GO:0005198, GO:0005200, GO:0005488, GO:0005515, GO:0005516, GO:0005543, GO:0005576, GO:0005622, GO:0005623, GO:0005634, GO:0005730, GO:0005737, GO:0005856, GO:0005886, GO:0005911, GO:0005912, GO:0005913, GO:0005938, GO:0006461, GO:0006464, GO:0006468, GO:0006605, GO:0006606, GO:0006612, GO:…			7495.13	7522.71	7467.56	-0.0106137	0.809792	0.999895	FALSE	7414	7905	7249	7338	7540	7524	7522	7467
ENSMUSG00000015647	Lama5	protein_coding	Laminin subunit alpha-5; Laminin subunit alpha-5; Laminin subunit alpha-5; Lama5 protein; Lama5 protein; Laminin G domain-containing protein	Lama5; Lama5; Lama5; Lama5; Lama5; Lama5	Q61001; A2ABW7; Q9JHQ6; Q8R3Y7; Q80VE8; Q3TZ05	LAMA5_MOUSE; LAMA5_MOUSE; LAMA5_MOUSE; Q8R3Y7_MOUSE; Q80VE8_MOUSE; Q3TZ05_MOUSE	ENSMUST00000015791; ENSMUST00000015791; ENSMUST00000015791; ;	ENSMUSP00000015791; ENSMUSP00000015791; ENSMUSP00000015791; ;	ENSMUSG00000015647	chr2	179818166	179867652	-	Metabolic pathways, ECM-receptor interaction, Pathways in cancer, PI3K-Akt signaling pathway, Toxoplasmosis, Focal adhesion, Amoebiasis, Small cell lung cancer	mmu01100, mmu04512, mmu05200, mmu04151, mmu05145, mmu04510, mmu05146, mmu05222	cell morphogenesis, cell morphogenesis involved in differentiation, urogenital system development, ureteric bud development, branching involved in ureteric bud morphogenesis, ameboidal-type cell migration, morphogenesis of a polarized epithelium, neural crest cell migration, morphogenesis of a branching structure, kidney development, mesonephros development, hair follicle development, morphogenes…	GO:0000902, GO:0000904, GO:0001655, GO:0001657, GO:0001658, GO:0001667, GO:0001738, GO:0001755, GO:0001763, GO:0001822, GO:0001823, GO:0001942, GO:0002009, GO:0005102, GO:0005178, GO:0005488, GO:0005515, GO:0005576, GO:0005578, GO:0005604, GO:0005605, GO:0005610, GO:0005615, GO:0005622, GO:0005623, GO:0005634, GO:0006928, GO:0006996, GO:0007009, GO:0007154, GO:0007155, GO:0007165, GO:0007166, GO:…			7276.8	7346.02	7207.58	-0.0274436	0.531869	0.999895	FALSE	7137	7708	7194	7049	7119	7454	7346	7207
ENSMUSG00000025261	Huwe1	protein_coding	E3 ubiquitin-protein ligase HUWE1; E3 ubiquitin-protein ligase HUWE1; E3 ubiquitin-protein ligase HUWE1; E3 ubiquitin-protein ligase HUWE1; E3 ubiquitin-protein ligase HUWE1; E3 ubiquitin-protein ligase HUWE1; E3 ubiquitin-protein ligase HUWE1; E3 ubiquitin-protein ligase HUWE1; E3 ubiquitin-protein ligase HUWE1; E3 ubiquitin-protein ligase HUWE1; HECT-type E3 ubiquitin transferase; HECT-type E3 …	Huwe1, Kiaa0312, Ureb1; Huwe1, Kiaa0312, Ureb1; Huwe1, Kiaa0312, Ureb1; Huwe1, Kiaa0312, Ureb1; Huwe1, Kiaa0312, Ureb1; Huwe1, Kiaa0312, Ureb1; Huwe1, Kiaa0312, Ureb1; Huwe1, Kiaa0312, Ureb1; Huwe1, Kiaa0312, Ureb1; Huwe1, Kiaa0312, Ureb1; Huwe1, Mule; Huwe1; Huwe1; Huwe1; Huwe1; Huwe1; Huwe1; Huwe1; Huwe1; Huwe1; Huwe1, Ureb1; Huwe1; Huwe1	Q7TMY8; A2AFQ1; Q4G2Z1; Q5BMM7; Q6NS61; Q8BNJ7; Q8CFH2; Q8VD14; Q921M5; Q9R0P2; Q4JG03; A2AFQ0; Q3TL29; A0A0G2JD97; D6RDF2; Q3TMX4; F6UYC1; Q8C0G8; A0A668KL97; Q3TNP1; Q9CU76; Q8BKX3; F6XP90	HUWE1_MOUSE; HUWE1_MOUSE; HUWE1_MOUSE; HUWE1_MOUSE; HUWE1_MOUSE; HUWE1_MOUSE; HUWE1_MOUSE; HUWE1_MOUSE; HUWE1_MOUSE; HUWE1_MOUSE; Q4JG03_MOUSE; A2AFQ0_MOUSE; Q3TL29_MOUSE; A0A0G2JD97_MOUSE; D6RDF2_MOUSE; Q3TMX4_MOUSE; F6UYC1_MOUSE; Q8C0G8_MOUSE; A0A668KL97_MOUSE; Q3TNP1_MOUSE; Q9CU76_MOUSE; Q8BKX3_MOUSE; F6XP90_MOUSE	ENSMUST00000112622; ENSMUST00000112622; ENSMUST00000112622; ENSMUST00000112622; ENSMUST00000112622; ENSMUST00000112622; ENSMUST00000112622; ENSMUST00000112622; ENSMUST00000112622; ENSMUST00000112622; ENSMUST00000026292.15; ENSMUST00000156616.9; ENSMUST00000138566.8, ENSMUST00000153687.8; ENSMUST00000123306.2; ENSMUST00000239245.2; ; ENSMUST00000138023.8	ENSMUSP00000108241; ENSMUSP00000108241; ENSMUSP00000108241; ENSMUSP00000108241; ENSMUSP00000108241; ENSMUSP00000108241; ENSMUSP00000108241; ENSMUSP00000108241; ENSMUSP00000108241; ENSMUSP00000108241; ENSMUSP00000026292.9; ENSMUSP00000114357.2; ENSMUSP00000122612.2, ENSMUSP00000114862.2; ENSMUSP00000118185.2; ENSMUSP00000159236.2; ; ENSMUSP00000120057.2	ENSMUSG00000025261	chrX	150583803	150718413	+	Ubiquitin mediated proteolysis	mmu04120	protein polyubiquitination, nucleic acid binding, DNA binding, RNA binding, catalytic activity, ubiquitin-protein transferase activity, binding, extracellular region, intracellular, cell, nucleus, nucleoplasm, cytoplasm, nucleobase-containing compound metabolic process, DNA metabolic process, DNA repair, base-excision repair, chromatin organization, cellular protein modification process, proteoly…	GO:0000209, GO:0003676, GO:0003677, GO:0003723, GO:0003824, GO:0004842, GO:0005488, GO:0005576, GO:0005622, GO:0005623, GO:0005634, GO:0005654, GO:0005737, GO:0006139, GO:0006259, GO:0006281, GO:0006284, GO:0006325, GO:0006464, GO:0006508, GO:0006511, GO:0006513, GO:0006605, GO:0006626, GO:0006725, GO:0006807, GO:0006810, GO:0006839, GO:0006886, GO:0006950, GO:0006974, GO:0006996, GO:0007005, GO:…			6950.45	7002.37	6898.54	-0.0215475	0.578123	0.999895	FALSE	6837	7145	7025	6820	6860	7016	7002	6898
ENSMUSG00000066406	Akap13	protein_coding	A-kinase anchor protein 13; A-kinase anchor protein 13; A kinase (PRKA) anchor protein 13; A-kinase anchor protein 13; A-kinase anchor protein 13; A-kinase anchor protein 13; A-kinase anchor protein 13; A-kinase anchor protein 13; Type II cAMP-dependent protein kinase anchoring protein Ht31; A-kinase anchor protein 13; A kinase (PRKA) anchor protein 13; A kinase (PRKA) anchor protein 13; A kinase…	Akap13, Brx; Akap13, Brx; Akap13; Akap13; Akap13; Akap13; Akap13; Akap13; Akap13; Akap13; Akap13; Akap13; Akap13; Akap13; Akap13; Akap13	E9Q394; Q3UEI5; A0A140LJJ5; Q3UZK5; Q3T998; Q9D9W9; Q3TR80; Q3TZA8; Q924X9; Q3TA34; A0A140LIX0; A0A140LID7; A0A668KL88; A0A140LHQ3; Q8BYV7; A0A140LHG3	AKP13_MOUSE; AKP13_MOUSE; A0A140LJJ5_MOUSE; Q3UZK5_MOUSE; Q3T998_MOUSE; Q9D9W9_MOUSE; Q3TR80_MOUSE; Q3TZA8_MOUSE; Q924X9_MOUSE; Q3TA34_MOUSE; A0A140LIX0_MOUSE; A0A140LID7_MOUSE; A0A668KL88_MOUSE; A0A140LHQ3_MOUSE; Q8BYV7_MOUSE; A0A140LHG3_MOUSE	ENSMUST00000166315; ENSMUST00000166315; ENSMUST00000207750.2; ; ; ; ENSMUST00000207923.2; ENSMUST00000208708.2; ENSMUST00000239346.2; ENSMUST00000207998.2; ENSMUST00000207239.2	ENSMUSP00000129784; ENSMUSP00000129784; ENSMUSP00000147237.2; ; ; ; ENSMUSP00000146990.2; ENSMUSP00000146779.2; ENSMUSP00000159238.2; ENSMUSP00000146503.2; ENSMUSP00000146401.2	ENSMUSG00000066406	chr7	75105282	75404357	+			MAPK cascade, activation of MAPK activity, skeletal system development, regulation of protein phosphorylation, positive regulation of protein phosphorylation, system process, muscle system process, circulatory system process, heart process, cardiac muscle hypertrophy, catalytic activity, protein kinase activity, protein serine/threonine kinase activity, cyclic nucleotide-dependent protein kinase …	GO:0000165, GO:0000187, GO:0001501, GO:0001932, GO:0001934, GO:0003008, GO:0003012, GO:0003013, GO:0003015, GO:0003300, GO:0003824, GO:0004672, GO:0004674, GO:0004690, GO:0004691, GO:0005078, GO:0005085, GO:0005088, GO:0005089, GO:0005198, GO:0005488, GO:0005515, GO:0005622, GO:0005623, GO:0005634, GO:0005737, GO:0005829, GO:0005856, GO:0005884, GO:0005938, GO:0006464, GO:0006468, GO:0006793, GO:…			6859.49	6860.86	6858.12	-0.000576726	0.999251	0.999895	FALSE	6743	7240	6599	6796	7017	6761	6860	6858
ENSMUSG00000039218	Srrm2	protein_coding	Serine/arginine repetitive matrix protein 2; Serine/arginine repetitive matrix protein 2; Serine/arginine repetitive matrix protein 2; Serine/arginine repetitive matrix protein 2; Serine/arginine repetitive matrix protein 2; Serine/arginine repetitive matrix protein 2; Serine/arginine repetitive matrix 2; Serine/arginine repetitive matrix 2; Srrm2 protein; Srrm2 protein; Serine/arginine repetitiv…	Srrm2, Kiaa0324; Srrm2, Kiaa0324; Srrm2, Kiaa0324; Srrm2, Kiaa0324; Srrm2, Kiaa0324; Srrm2, Kiaa0324; Srrm2; Srrm2; Srrm2; Srrm2; Srrm2; Srrm2; Srrm2; Srrm2	Q8BTI8; E9QNB0; Q3TBY5; Q569P9; Q80U37; Q8K383; A0A087WPU0; A0A087WR98; Q05CY4; Q05BN4; A0A087WPS9; Q3TR34; A0A3B2W3Z4; A0A087WRX8	SRRM2_MOUSE; SRRM2_MOUSE; SRRM2_MOUSE; SRRM2_MOUSE; SRRM2_MOUSE; SRRM2_MOUSE; A0A087WPU0_MOUSE; A0A087WR98_MOUSE; Q05CY4_MOUSE; Q05BN4_MOUSE; A0A087WPS9_MOUSE; Q3TR34_MOUSE; A0A3B2W3Z4_MOUSE; A0A087WRX8_MOUSE	ENSMUST00000088621, ENSMUST00000190686; ENSMUST00000088621, ENSMUST00000190686; ENSMUST00000088621, ENSMUST00000190686; ENSMUST00000088621, ENSMUST00000190686; ENSMUST00000088621, ENSMUST00000190686; ENSMUST00000088621, ENSMUST00000190686; ENSMUST00000186045.2; ENSMUST00000186259.2; ; ENSMUST00000191385.3; ENSMUST00000233636.2; ENSMUST00000186961.7	ENSMUSP00000085993, ENSMUSP00000139842; ENSMUSP00000085993, ENSMUSP00000139842; ENSMUSP00000085993, ENSMUSP00000139842; ENSMUSP00000085993, ENSMUSP00000139842; ENSMUSP00000085993, ENSMUSP00000139842; ENSMUSP00000085993, ENSMUSP00000139842; ENSMUSP00000139914.2; ENSMUSP00000140531.2; ; ENSMUSP00000139901.2; ENSMUSP00000156661.2; ENSMUSP00000140813.2	ENSMUSG00000039218	chr17	24009506	24043715	+			intracellular, cell, nucleus, spliceosomal complex, nucleobase-containing compound metabolic process, RNA processing, mRNA processing, cellular aromatic compound metabolic process, nitrogen compound metabolic process, metabolic process, RNA splicing, cellular process, gene expression, RNA metabolic process, mRNA metabolic process, intracellular ribonucleoprotein complex, macromolecular complex, c…	GO:0005622, GO:0005623, GO:0005634, GO:0005681, GO:0006139, GO:0006396, GO:0006397, GO:0006725, GO:0006807, GO:0008152, GO:0008380, GO:0009987, GO:0010467, GO:0016070, GO:0016071, GO:0030529, GO:0032991, GO:0034641, GO:0043170, GO:0043226, GO:0043227, GO:0043229, GO:0043231, GO:0044237, GO:0044238, GO:0044260, GO:0044422, GO:0044424, GO:0044428, GO:0044446, GO:0044464, GO:0046483, GO:0071704, GO:…			6340.78	6488.34	6193.22	-0.0671483	0.158333	0.999895	FALSE	6321	6755	6389	5963	6035	6582	6488	6193
ENSMUSG00000028649	Macf1	protein_coding	Microtubule-actin cross-linking factor 1, isoforms 1/2/3/4; Microtubule-actin cross-linking factor 1, isoforms 1/2/3/4; Microtubule-actin cross-linking factor 1, isoforms 1/2/3/4; Microtubule-actin cross-linking factor 1, isoforms 1/2/3/4; Microtubule-actin cross-linking factor 1, isoforms 1/2/3/4; Microtubule-actin cross-linking factor 1, isoforms 1/2/3/4; Microtubule-actin cross-linking factor …	Macf1, Acf7, Aclp7, Kiaa0754, Macf; Macf1, Acf7, Aclp7, Kiaa0754, Macf; Macf1, Acf7, Aclp7, Kiaa0754, Macf; Macf1, Acf7, Aclp7, Kiaa0754, Macf; Macf1, Acf7, Aclp7, Kiaa0754, Macf; Macf1, Acf7, Aclp7, Kiaa0754, Macf; Macf1, Kiaa0754; Macf1; Macf1, mKIAA0465; Macf1; Macf1; Macf1; Macf1; Macf1; Macf1; Macf1; Macf1; Macf1; Macf1; Macf1; Macf1; Macf1; Macf1; Macf1; Macf1; Macf1; Macf1, mKIAA1251; Macf…	Q9QXZ0; B1ARU3; P97394; P97395; P97396; Q4PLL5; Q69ZZ9; Q9CYG3; Q80TZ5; F6Q750; E9QNP1; A0A571BF93; A0A571BGC6; F7ACR9; B1ARU4; E9PVY8; E9QA63; A0A0A0MQA6; Q3V3W8; Q3TRV6; Q8C221; Q8C8N4; A0A286YD76; A0A0A0MQH5; A0A991EKY2; A0A991ENV0; Q5DTZ2; Q80ZZ3; A0A5F8MP99; Q4QQN2; F6RCJ3; F6RL59; F6YKN8; Q3UPG9; F6SHS0; F6XCT0	MACF1_MOUSE; MACF1_MOUSE; MACF1_MOUSE; MACF1_MOUSE; MACF1_MOUSE; MACF1_MOUSE; K0754_MOUSE; Q9CYG3_MOUSE; Q80TZ5_MOUSE; F6Q750_MOUSE; E9QNP1_MOUSE; A0A571BF93_MOUSE; A0A571BGC6_MOUSE; F7ACR9_MOUSE; B1ARU4_MOUSE; B1ARU4_MOUSE; E9QA63_MOUSE; A0A0A0MQA6_MOUSE; Q3V3W8_MOUSE; Q3TRV6_MOUSE; Q8C221_MOUSE; Q8C8N4_MOUSE; A0A286YD76_MOUSE; A0A0A0MQH5_MOUSE; A0A991EKY2_MOUSE; A0A991ENV0_MOUSE; Q5DTZ2_MOUSE; …	; ; ; ; ; ENSMUST00000134458.8; ENSMUST00000106220.9; ENSMUST00000238555.2; ENSMUST00000238731.2; ENSMUST00000151346.8; ENSMUST00000097897.11, ENSMUST00000106224.9; ENSMUST00000097897.11, ENSMUST00000106224.9; ENSMUST00000084301.12; ENSMUST00000082108.12; ; ; ENSMUST00000125447.3; ENSMUST00000140596.2; ENSMUST00000247736.1; ENSMUST00000247737.1; ; ENSMUST00000238866.2; ENSMUST00000123765.8; ENSMU…	; ; ; ; ; ENSMUSP00000119885.2; ENSMUSP00000101827.3; ENSMUSP00000158828.2; ENSMUSP00000158792.2; ENSMUSP00000114568.2; ENSMUSP00000095507.5, ENSMUSP00000101831.3; ENSMUSP00000095507.5, ENSMUSP00000101831.3; ENSMUSP00000081324.6; ENSMUSP00000080755.6; ; ; ENSMUSP00000153121.2; ENSMUSP00000117433.2; ENSMUSP00000159521.1; ENSMUSP00000159522.1; ; ENSMUSP00000158868.2; ENSMUSP00000119600.2; ENSMUSP00…	ENSMUSG00000028649	chr4	123243426	123581331	-							6310.04	6188.32	6431.76	0.0556582	0.251437	0.999895	FALSE	6013	6334	6218	6728	6604	5964	6188	6432
ENSMUSG00000022961	Son	protein_coding	Protein SON; Protein SON; Protein SON; Protein SON; Protein SON; Protein SON; Protein SON; Protein SON; Protein SON; Protein SON; Protein SON; Protein SON; Protein SON; Son DNA binding protein; Uncharacterized protein; Uncharacterized protein; MKIAA1019 protein; SON DNA and RNA binding protein; Son DNA binding protein; Son DNA binding protein; Son DNA binding protein; Son DNA binding protein	Son, Nrebp; Son, Nrebp; Son, Nrebp; Son, Nrebp; Son, Nrebp; Son, Nrebp; Son, Nrebp; Son, Nrebp; Son, Nrebp; Son, Nrebp; Son, Nrebp; Son, Nrebp; Son, Nrebp; Son; Son; Son; Son, mKIAA1019; Son; Son; Son; Son; Son	Q9QX47; E3WC91; E9PXW2; E9Q3H8; E9Q3I0; E9Q6M4; E9Q7G2; E9QAR8; E9QMT0; Q811G3; Q9CQ12; Q9CQK6; Q9QXP5; H9KV00; Q8BS91; Q8C9T5; Q80TM4; Q8BM30; F7CU80; H9KV15; H9KV01; H9KV02	SON_MOUSE; SON_MOUSE; SON_MOUSE; SON_MOUSE; SON_MOUSE; SON_MOUSE; SON_MOUSE; SON_MOUSE; SON_MOUSE; SON_MOUSE; SON_MOUSE; SON_MOUSE; SON_MOUSE; H9KV00_MOUSE; Q8BS91_MOUSE; Q8C9T5_MOUSE; Q80TM4_MOUSE; Q8BM30_MOUSE; F7CU80_MOUSE; H9KV15_MOUSE; H9KV01_MOUSE; H9KV02_MOUSE	ENSMUST00000114036, ENSMUST00000114037; ENSMUST00000114036, ENSMUST00000114037; ENSMUST00000114036, ENSMUST00000114037; ENSMUST00000114036, ENSMUST00000114037; ENSMUST00000114036, ENSMUST00000114037; ENSMUST00000114036, ENSMUST00000114037; ENSMUST00000114036, ENSMUST00000114037; ENSMUST00000114036, ENSMUST00000114037; ENSMUST00000114036, ENSMUST00000114037; ENSMUST00000114036, ENSMUST00000114037;…	ENSMUSP00000109670, ENSMUSP00000109671; ENSMUSP00000109670, ENSMUSP00000109671; ENSMUSP00000109670, ENSMUSP00000109671; ENSMUSP00000109670, ENSMUSP00000109671; ENSMUSP00000109670, ENSMUSP00000109671; ENSMUSP00000109670, ENSMUSP00000109671; ENSMUSP00000109670, ENSMUSP00000109671; ENSMUSP00000109670, ENSMUSP00000109671; ENSMUSP00000109670, ENSMUSP00000109671; ENSMUSP00000109670, ENSMUSP00000109671;…	ENSMUSG00000022961	chr16	91444394	91476109	+			microtubule cytoskeleton organization, mitotic cell cycle, mitotic cytokinesis, RNA splicing, via transesterification reactions, RNA splicing, via transesterification reactions with bulged adenosine as nucleophile, mRNA splicing, via spliceosome, cytokinesis, nucleic acid binding, DNA binding, RNA binding, binding, protein binding, intracellular, cell, nucleus, nucleoplasm, spliceosomal complex, …	GO:0000226, GO:0000278, GO:0000281, GO:0000375, GO:0000377, GO:0000398, GO:0000910, GO:0003676, GO:0003677, GO:0003723, GO:0005488, GO:0005515, GO:0005622, GO:0005623, GO:0005634, GO:0005654, GO:0005681, GO:0006139, GO:0006351, GO:0006355, GO:0006396, GO:0006397, GO:0006725, GO:0006807, GO:0006915, GO:0006996, GO:0007010, GO:0007017, GO:0007049, GO:0008152, GO:0008219, GO:0008380, GO:0009058, GO:…			6253.32	6294.54	6212.1	-0.0190164	0.643347	0.999895	FALSE	6166	6514	6204	6136	6223	6278	6294	6212
ENSMUSG00000041936	Agrn	protein_coding	Agrin; Agrin; Agrin; Agrin; Agrin; Agrin; Agrin; Mini-agrin; Agrin; Agrin; Agrin SN isoform; Agrin; Agrn protein; Agrn protein; Agrn protein; Agrn protein	Agrn, Agrin; Agrn, Agrin; Agrn, Agrin; Agrn, Agrin; Agrn; Agrn, Agrin; Agrn; Agrn, Agrin; Agrn, Agrin; Agrn; Agrn, Agrin; Agrn, Agrin; Agrn, Agrin; Agrn, Agrin; Agrn, Agrin; Agrn, Agrin	A2ASQ1; A2ASP9; A2ASQ0; B2RWU1; M0QWP1; Q91XS3; Z4YJS5; Q5EBX5; Q6PCM6; Z4YK85; Q9ERP2; O08860; Q80V56; Q8K326; Q52L98; Q99KT4	AGRIN_MOUSE; AGRIN_MOUSE; AGRIN_MOUSE; AGRIN_MOUSE; M0QWP1_MOUSE; Q91XS3_MOUSE; Z4YJS5_MOUSE; Q5EBX5_MOUSE; Q6PCM6_MOUSE; Z4YK85_MOUSE; Q9ERP2_MOUSE; O08860_MOUSE; Q80V56_MOUSE; Q8K326_MOUSE; Q52L98_MOUSE; Q99KT4_MOUSE	ENSMUST00000105575; ENSMUST00000105575; ENSMUST00000105575; ENSMUST00000105575; ENSMUST00000180572.2; ENSMUST00000071248.12; ; ENSMUST00000105574.9; ; ;	ENSMUSP00000101200; ENSMUSP00000101200; ENSMUSP00000101200; ENSMUSP00000101200; ENSMUSP00000137931.2; ENSMUSP00000071229.6; ; ENSMUSP00000101199.3; ; ;	ENSMUSG00000041936	chr4	156249747	156281945	-	ECM-receptor interaction	mmu04512					6149.41	6192.49	6106.33	-0.0202107	0.687608	0.999895	FALSE	6021	6634	5923	5893	6140	6287	6192	6106
ENSMUSG00000031328	Flna	protein_coding	Filamin-A; Filamin-A; Filamin-A; Filamin-A; Filamin-A; Filamin-A; Filamin-A; Filamin-A; Filamin-A; Calponin-homology (CH) domain-containing protein; Filamin, alpha; Filamin, alpha; Filamin; Filamin, alpha; Flna protein; Filamin, alpha; MFLJ00343 protein; Filamin, alpha; Filamin, alpha; Filamin, alpha; Filamin, alpha; Filamin, alpha	Flna, Fln, Fln1; Flna, Fln, Fln1; Flna, Fln, Fln1; Flna, Fln, Fln1; Flna, Fln, Fln1; Flna, Fln, Fln1; Flna, Fln, Fln1; Flna, Fln, Fln1; Flna, Fln, Fln1; Flna; Flna; Flna, RP23-436K3.1-002; Flna; Flna, RP23-436K3.1-014; Flna; Flna; Flna, mFLJ00343; Flna; Flna; Flna, RP23-436K3.1-015; Flna, RP23-436K3.1-013; Flna	Q8BTM8; B7FAV0; O54934; Q7TQI1; Q8BLK1; Q8BTN7; Q8VHX5; Q8VHX8; Q99KQ2; Q3U7N9; B9EKP5; B7FAU9; Q9JJ37; I7HPX4; Q4FZG4; F7AVL7; Q6KAM8; A0A668KLG7; F6Z2C0; J3JS91; B7FAV1; F6XC15	FLNA_MOUSE; FLNA_MOUSE; FLNA_MOUSE; FLNA_MOUSE; FLNA_MOUSE; FLNA_MOUSE; FLNA_MOUSE; FLNA_MOUSE; FLNA_MOUSE; Q3U7N9_MOUSE; B9EKP5_MOUSE; B7FAU9_MOUSE; Q9JJ37_MOUSE; I7HPX4_MOUSE; Q4FZG4_MOUSE; F7AVL7_MOUSE; Q6KAM8_MOUSE; A0A668KLG7_MOUSE; F6Z2C0_MOUSE; J3JS91_MOUSE; B7FAV1_MOUSE; F6XC15_MOUSE	ENSMUST00000033699; ENSMUST00000033699; ENSMUST00000033699; ENSMUST00000033699; ENSMUST00000033699; ENSMUST00000033699; ENSMUST00000033699; ENSMUST00000033699; ENSMUST00000033699; ; ENSMUST00000101454.9, ENSMUST00000114299.8; ; ENSMUST00000127924.8; ENSMUST00000239316.2; ENSMUST00000127463.2; ENSMUST00000150554.2; ENSMUST00000130007.8; ENSMUST00000144429.8	ENSMUSP00000033699; ENSMUSP00000033699; ENSMUSP00000033699; ENSMUSP00000033699; ENSMUSP00000033699; ENSMUSP00000033699; ENSMUSP00000033699; ENSMUSP00000033699; ENSMUSP00000033699; ; ENSMUSP00000098997.3, ENSMUSP00000109938.2; ; ENSMUSP00000117324.2; ENSMUSP00000159282.2; ENSMUSP00000114827.2; ENSMUSP00000116758.2; ENSMUSP00000121082.2; ENSMUSP00000123278.2	ENSMUSG00000031328	chrX	73267067	73293426	-	MAPK signaling pathway, Salmonella infection, Focal adhesion, Proteoglycans in cancer	mmu04010, mmu05132, mmu04510, mmu05205					6121.47	6168.27	6074.67	-0.0220567	0.638074	0.999895	FALSE	6032	6519	5953	5923	6032	6270	6168	6075
ENSMUSG00000033295	Ptprf	protein_coding	Receptor-type tyrosine-protein phosphatase F; Receptor-type tyrosine-protein phosphatase F; Receptor-type tyrosine-protein phosphatase F; protein-tyrosine-phosphatase; protein-tyrosine-phosphatase; Protein-tyrosine-phosphatase; Protein-tyrosine-phosphatase; Protein tyrosine phosphatase; Receptor-type tyrosine-protein phosphatase F; Uncharacterized protein; Protein tyrosine phosphatase, receptor t…	Ptprf, Lar; Ptprf, Lar; Ptprf, Lar; Ptprf; Ptprf; Ptprf; Ptprf; Ptprf, LAR; Ptprf; Ptprf; Ptprf	A2A8L5; Q6PG86; Q9EQ17; F6S1X8; F6Y3V0; Q4JFB8; Q64696; Q4U1Z0; Q3V0J9; Q3TT24; A0A1Y7VNR5	PTPRF_MOUSE; PTPRF_MOUSE; PTPRF_MOUSE; F6S1X8_MOUSE; F6Y3V0_MOUSE; Q4JFB8_MOUSE; Q64696_MOUSE; Q4U1Z0_MOUSE; Q3V0J9_MOUSE; Q3TT24_MOUSE; A0A1Y7VNR5_MOUSE	ENSMUST00000049074; ENSMUST00000049074; ENSMUST00000049074; ENSMUST00000124758.2; ENSMUST00000150096.8; ; ; ENSMUST00000222620.2	ENSMUSP00000039368; ENSMUSP00000039368; ENSMUSP00000039368; ENSMUSP00000119954.2; ENSMUSP00000117313.2; ; ; ENSMUSP00000152568.2	ENSMUSG00000033295	chr4	118065410	118148602	-	Cell adhesion molecules (CAMs), Insulin signaling pathway, Insulin resistance, Adherens junction	mmu04514, mmu04910, mmu04931, mmu04520	cell morphogenesis, cell morphogenesis involved in differentiation, glycoprotein binding, regulation of cytokine-mediated signaling pathway, negative regulation of cytokine-mediated signaling pathway, catalytic activity, phosphoprotein phosphatase activity, protein tyrosine phosphatase activity, signal transducer activity, receptor activity, transmembrane signaling receptor activity, transmembran…	GO:0000902, GO:0000904, GO:0001948, GO:0001959, GO:0001960, GO:0003824, GO:0004721, GO:0004725, GO:0004871, GO:0004872, GO:0004888, GO:0005001, GO:0005102, GO:0005158, GO:0005488, GO:0005515, GO:0005539, GO:0005576, GO:0005622, GO:0005623, GO:0005737, GO:0005768, GO:0005773, GO:0005886, GO:0006464, GO:0006470, GO:0006793, GO:0006796, GO:0006915, GO:0006928, GO:0006950, GO:0007154, GO:0007155, GO:…			5935.23	5927.35	5943.11	0.00383114	0.923847	0.999895	FALSE	5873	6309	5600	5830	5959	6040	5927	5943
ENSMUSG00000025153	Fasn	protein_coding	Fatty acid synthase; Fatty acid synthase; Fatty acid synthase; Fatty acid synthase; Fatty acid synthase; Fatty acid synthase; Fatty acid synthase; Fatty acid synthase; Fatty acid synthase; Fatty acid synthase	Fasn; Fasn; Fasn; Fasn; Fasn; Fasn; Fasn; Fasn; Fasn; Fasn	P19096; B1ATU8; Q6PB72; Q8C4Z0; Q9EQR0; A0A0U1RNJ1; Q3UHT6; Q3TB22; A0A0U1RPP5; O89060	FAS_MOUSE; FAS_MOUSE; FAS_MOUSE; FAS_MOUSE; FAS_MOUSE; A0A0U1RNJ1_MOUSE; Q3UHT6_MOUSE; Q3TB22_MOUSE; A0A0U1RPP5_MOUSE; O89060_MOUSE	ENSMUST00000055655; ENSMUST00000055655; ENSMUST00000055655; ENSMUST00000055655; ENSMUST00000055655; ENSMUST00000206589.2; ; ENSMUST00000205905.2;	ENSMUSP00000052872; ENSMUSP00000052872; ENSMUSP00000052872; ENSMUSP00000052872; ENSMUSP00000052872; ENSMUSP00000145585.2; ; ENSMUSP00000146068.2;	ENSMUSG00000025153	chr11	120696672	120715373	-	Metabolic pathways, Insulin signaling pathway, AMPK signaling pathway, Fatty acid metabolism, Fatty acid biosynthesis	mmu01100, mmu04910, mmu04152, mmu01212, mmu00061	nucleotide binding, ossification, osteoblast differentiation, nucleic acid binding, RNA binding, catalytic activity, fatty acid synthase activity, [acyl-carrier-protein] S-acetyltransferase activity, [acyl-carrier-protein] S-malonyltransferase activity, 3-oxoacyl-[acyl-carrier-protein] synthase activity, 3-oxoacyl-[acyl-carrier-protein] reductase (NADPH) activity, 3-hydroxypalmitoyl-[acyl-carrier…	GO:0000166, GO:0001503, GO:0001649, GO:0003676, GO:0003723, GO:0003824, GO:0004312, GO:0004313, GO:0004314, GO:0004315, GO:0004316, GO:0004317, GO:0004319, GO:0004320, GO:0005488, GO:0005515, GO:0005576, GO:0005622, GO:0005623, GO:0005737, GO:0005739, GO:0005794, GO:0005886, GO:0005911, GO:0005912, GO:0005913, GO:0006082, GO:0006084, GO:0006629, GO:0006631, GO:0006633, GO:0006637, GO:0006732, GO:…			5822.72	5754.76	5890.68	0.0336734	0.428503	0.999895	FALSE	5814	5950	5501	5778	5904	5990	5755	5890
ENSMUSG00000018707	Dync1h1	protein_coding	Cytoplasmic dynein 1 heavy chain 1; Cytoplasmic dynein 1 heavy chain 1; Dynein heavy chain C-terminal domain-containing protein; Dynein heavy chain linker domain-containing protein; Cytoplasmic dynein 1 heavy chain 1; MKIAA0325 protein; Dync1h1 protein; Cytoplasmic dynein heavy chain; Dynein cytoplasmic 1 heavy chain 1	Dync1h1, Dhc1, Dnch1, Dnchc1, Dyhc; Dync1h1, Dhc1, Dnch1, Dnchc1, Dyhc; Dync1h1, Dnchc1; Dync1h1, Dnchc1; Dync1h1, Dnchc1; Dync1h1, Dnchc1, mKIAA0325; Dync1h1, Dnchc1; Dync1h1, Dnchc1; Dync1h1	Q9JHU4; E9QM71; Q3UA73; Q3TAZ3; Q8C6T5; Q80U36; Q923F5; O08821; F6ZX84	DYHC1_MOUSE; DYHC1_MOUSE; Q3UA73_MOUSE; Q3TAZ3_MOUSE; Q8C6T5_MOUSE; Q80U36_MOUSE; Q923F5_MOUSE; O08821_MOUSE; F6ZX84_MOUSE	ENSMUST00000018851; ENSMUST00000018851; ; ; ; ENSMUST00000167395.2	ENSMUSP00000018851; ENSMUSP00000018851; ; ; ; ENSMUSP00000126117.2	ENSMUSG00000018707	chr12	110567886	110633379	+	Phagosome, Salmonella infection, Vasopressin-regulated water reabsorption	mmu04145, mmu05132, mmu04962	nucleotide binding, microtubule cytoskeleton organization, nucleoside binding, purine nucleoside binding, cilium movement, nucleic acid binding, RNA binding, motor activity, microtubule motor activity, catalytic activity, binding, protein binding, ATP binding, extracellular region, intracellular, cell, cytoplasm, centrosome, microtubule organizing center, cytoskeleton, cytoplasmic dynein complex,…	GO:0000166, GO:0000226, GO:0001882, GO:0001883, GO:0003341, GO:0003676, GO:0003723, GO:0003774, GO:0003777, GO:0003824, GO:0005488, GO:0005515, GO:0005524, GO:0005576, GO:0005622, GO:0005623, GO:0005737, GO:0005813, GO:0005815, GO:0005856, GO:0005868, GO:0005874, GO:0005875, GO:0006810, GO:0006928, GO:0006996, GO:0007010, GO:0007017, GO:0007018, GO:0007049, GO:0009987, GO:0015630, GO:0016020, GO:…			5713.55	5637.02	5790.08	0.0386421	0.340953	0.999895	FALSE	5561	5553	5797	5836	5721	5813	5637	5790
ENSMUSG00000070047	Fat1	protein_coding	Cadherin FAT1 isoform +12; Cadherin FAT1 isoform +32; FAT atypical cadherin 1; FATH protein; Cadherin-related cell adhesion molecule; Fat1 protein; Fat 1 cadherin; Fat1 protein; Fat1 protein; FAT atypical cadherin 1; FAT atypical cadherin 1; FAT atypical cadherin 1; Cadherin FAT1 isoform +8TR	Fat1; Fat1; Fat1; Fat1, Fath; Fat1, Fath; Fat1, Fath; Fat1, Fath, mfat1; Fat1, Fath; Fat1, Fath; Fat1; Fat1; Fat1; Fat1	A7ISQ0; A7ISQ1; A0A087WPU4; Q6X4A1; Q60833; Q80VA2; Q9QXA3; Q80XT9; Q497H5; A0A087WRT4; F2Z4A3; A0A1L1SQU7; A7ISQ2	A7ISQ0_MOUSE; A7ISQ1_MOUSE; A0A087WPU4_MOUSE; Q6X4A1_MOUSE; Q60833_MOUSE; Q80VA2_MOUSE; Q9QXA3_MOUSE; Q80XT9_MOUSE; Q497H5_MOUSE; A0A087WRT4_MOUSE; F2Z4A3_MOUSE; A0A1L1SQU7_MOUSE; A7ISQ2_MOUSE	; ENSMUST00000186342.3; ; ; ; ENSMUST00000189017.8; ENSMUST00000098796.10, ENSMUST00000191428.7; ENSMUST00000215588.2;	; ENSMUSP00000139921.3; ; ; ; ENSMUSP00000140765.3; ENSMUSP00000096394.4, ENSMUSP00000140596.2; ENSMUSP00000149194.2;	ENSMUSG00000070047	chr8	45388484	45505294	+							5685.98	5683.6	5688.35	0.00120538	0.981105	0.999895	FALSE	5621	5636	5794	5899	5795	5371	5683	5688
ENSMUSG00000022565	Plec	protein_coding	Plectin; Plectin; Plectin; Plectin; Plectin; Plectin; Plectin; Plectin; Plectin; Plectin; Plectin; Plectin; Plectin; Plectin; Plectin; Plectin; Plectin; Plectin; Plectin; Plectin; Plectin; Plectin; Plectin 10; Plectin 4, Plectin 5, Plectin 9; Plectin 3; Plectin 2; Plectin 8; Plectin 7; Plectin; Plectin; Plectin; Plec1 protein; Plectin; Calponin-homology (CH) domain-containing protein; Plectin; Pl…	Plec, Plec1; Plec, Plec1; Plec, Plec1; Plec, Plec1; Plec, Plec1; Plec, Plec1; Plec, Plec1; Plec, Plec1; Plec, Plec1; Plec, Plec1; Plec, Plec1; Plec, Plec1; Plec, Plec1; Plec, Plec1; Plec, Plec1; Plec, Plec1; Plec, Plec1; Plec, Plec1; Plec, Plec1; Plec, Plec1; Plec, Plec1; Plec, Plec1; Plec, Plec1; Plec, Plec1; Plec, Plec1; Plec, Plec1; Plec, Plec1; Plec, Plec1; Plec, Plec1; Plec; Plec; Plec, Plec…	Q9QXS1; E9QN87; Q6S384; Q6S389; Q6S394; Q9CS65; Q9QUT2; Q9QXQ8; Q9QXQ9; Q9QXR0; Q9QXR1; Q9QXR2; Q9QXR3; Q9QXR4; Q9QXR5; Q9QXR6; Q9QXR7; Q9QXR8; Q9QXR9; Q9QXS0; Q9QXS2; Q9QXS3; Q6S385; Q6S390; Q6S392; Q6S393; Q6S387; Q6S388; Q923J2; A0A0B4J1M7; A0A0B4J1M3; Q05CR3; E9PW24; Q8C8S5; A0A0R4J221; E9Q9J6; A0A0R4J223; A0A3B2W7J8; Q499F9; A0A0R4J218; E9Q3W4	PLEC_MOUSE; PLEC_MOUSE; PLEC_MOUSE; PLEC_MOUSE; PLEC_MOUSE; PLEC_MOUSE; PLEC_MOUSE; PLEC_MOUSE; PLEC_MOUSE; PLEC_MOUSE; PLEC_MOUSE; PLEC_MOUSE; PLEC_MOUSE; PLEC_MOUSE; PLEC_MOUSE; PLEC_MOUSE; PLEC_MOUSE; PLEC_MOUSE; PLEC_MOUSE; PLEC_MOUSE; PLEC_MOUSE; PLEC_MOUSE; Q6S385_MOUSE; Q6S390_MOUSE; Q6S392_MOUSE; Q6S393_MOUSE; Q6S387_MOUSE; Q6S388_MOUSE; Q923J2_MOUSE; A0A0B4J1M7_MOUSE; A0A0B4J1M3_MOUSE; Q…	ENSMUST00000023226, ENSMUST00000054449, ENSMUST00000071869, ENSMUST00000072692, ENSMUST00000073418, ENSMUST00000074834, ENSMUST00000076442, ENSMUST00000089610, ENSMUST00000169108, ENSMUST00000169714; ENSMUST00000023226, ENSMUST00000054449, ENSMUST00000071869, ENSMUST00000072692, ENSMUST00000073418, ENSMUST00000074834, ENSMUST00000076442, ENSMUST00000089610, ENSMUST00000169108, ENSMUST00000169714;…	ENSMUSP00000023226, ENSMUSP00000057158, ENSMUSP00000071765, ENSMUSP00000072478, ENSMUSP00000073124, ENSMUSP00000074383, ENSMUSP00000075772, ENSMUSP00000087037, ENSMUSP00000126068, ENSMUSP00000126526; ENSMUSP00000023226, ENSMUSP00000057158, ENSMUSP00000071765, ENSMUSP00000072478, ENSMUSP00000073124, ENSMUSP00000074383, ENSMUSP00000075772, ENSMUSP00000087037, ENSMUSP00000126068, ENSMUSP00000126526;…	ENSMUSG00000022565	chr15	76055174	76116774	-			nucleic acid binding, RNA binding, actin binding, structural molecule activity, structural constituent of cytoskeleton, binding, protein binding, extracellular region, intracellular, cell, cytoplasm, cytoskeleton, plasma membrane, brush border, cell-cell junction, adherens junction, cell-cell adherens junction, cell-substrate adherens junction, focal adhesion, cell-substrate junction assembly, ce…	GO:0003676, GO:0003723, GO:0003779, GO:0005198, GO:0005200, GO:0005488, GO:0005515, GO:0005576, GO:0005622, GO:0005623, GO:0005737, GO:0005856, GO:0005886, GO:0005903, GO:0005911, GO:0005912, GO:0005913, GO:0005924, GO:0005925, GO:0007044, GO:0007155, GO:0007584, GO:0008092, GO:0009605, GO:0009925, GO:0009987, GO:0009991, GO:0016020, GO:0016043, GO:0016323, GO:0016324, GO:0016528, GO:0022607, GO:…			5669.29	5678.85	5659.73	-0.00486467	0.904045	0.999895	FALSE	5546	5760	5731	5679	5620	5680	5679	5659
ENSMUSG00000086503	Xist	lncRNA								chrX	102503972	102526860	-							5625.26	5187.71	6062.81	0.224847	0.303277	0.999895	FALSE	4567	6430	4566	6209	6977	5003	5187	6063
ENSMUSG00000028763	Hspg2	protein_coding	Basement membrane-specific heparan sulfate proteoglycan core protein; Basement membrane-specific heparan sulfate proteoglycan core protein; Perlecan (heparan sulfate proteoglycan 2); Perlecan (heparan sulfate proteoglycan 2); Perlecan (heparan sulfate proteoglycan 2); Rho-related BTB domain containing 3; Perlecan; Hspg2 protein; Hspg2 protein	Hspg2; Hspg2; Hspg2; Hspg2; Hspg2; Hspg2, Rhobtb3; Hspg2; Hspg2; Hspg2	Q05793; Q3UHH3; E9PZ16; B1B0C7; A0A571BD72; Q8BV11; Q2XQV0; Q52KG8; Q5RKM8	PGBM_MOUSE; Q3UHH3_MOUSE; E9PZ16_MOUSE; B1B0C7_MOUSE; A0A571BD72_MOUSE; Q8BV11_MOUSE; Q2XQV0_MOUSE; Q52KG8_MOUSE; Q5RKM8_MOUSE	; ENSMUST00000171332.2; ENSMUST00000030547.15; ENSMUST00000238544.2; ENSMUST00000109606.3; ;	; ENSMUSP00000131316.2; ENSMUSP00000030547.9; ENSMUSP00000158633.2; ENSMUSP00000105235.2; ;	ENSMUSG00000028763	chr4	137196080	137297941	+	ECM-receptor interaction, Hepatitis B, Proteoglycans in cancer	mmu04512, mmu05161, mmu05205	skeletal system development, ossification, angiogenesis, blood vessel development, vasculature development, endochondral ossification, protease binding, chondrocyte differentiation, binding, calcium ion binding, protein binding, extracellular region, proteinaceous extracellular matrix, basement membrane, basal lamina, extracellular space, adherens junction, cell-substrate adherens junction, focal…	GO:0001501, GO:0001503, GO:0001525, GO:0001568, GO:0001944, GO:0001958, GO:0002020, GO:0002062, GO:0005488, GO:0005509, GO:0005515, GO:0005576, GO:0005578, GO:0005604, GO:0005605, GO:0005615, GO:0005912, GO:0005924, GO:0005925, GO:0007275, GO:0007399, GO:0007417, GO:0007420, GO:0007507, GO:0008022, GO:0008104, GO:0009653, GO:0009790, GO:0009792, GO:0009887, GO:0009888, GO:0009987, GO:0014706, GO:…			5604.26	5606.8	5601.71	-0.00130945	0.969495	0.999895	FALSE	5420	5508	5892	5715	5494	5597	5606	5602
ENSMUSG00000063450	Syne2	protein_coding	Nesprin-2; Nesprin-2; Syne2 protein; MKIAA1011 protein; Syne2 protein; Spectrin repeat containing, nuclear envelope 2; Spectrin repeat containing, nuclear envelope 2, Syne2 protein; Spectrin repeat containing, nuclear envelope 2; Spectrin repeat containing, nuclear envelope 2; Spectrin repeat containing, nuclear envelope 2; Spectrin repeat containing, nuclear envelope 2; Spectrin repeat containin…	Syne2; Syne2; Syne2; Syne2, mKIAA1011; Syne2; Syne2; Syne2; Syne2; Syne2; Syne2; Syne2; Syne2; Syne2; Syne2; Syne2; Syne2, Nua; Syne2; Syne2; Syne2	Q6ZWQ0; Q640M5; Q6PI66; Q76KB5; Q7TPP1; F6W8R9; Q6DFZ2; E9QP46; D6RH38; F6VTU3; D3YVK9; D3Z412; Q8K147; F7BX34; D5FT67; Q8VHN9; D3Z2P5; D3Z2J8; Q6ZWN0	SYNE2_MOUSE; SYNE2_MOUSE; Q6PI66_MOUSE; Q76KB5_MOUSE; Q7TPP1_MOUSE; F6W8R9_MOUSE; Q6DFZ2_MOUSE; E9QP46_MOUSE; D6RH38_MOUSE; F6VTU3_MOUSE; D3YVK9_MOUSE; D3Z412_MOUSE; Q8K147_MOUSE; F7BX34_MOUSE; D5FT67_MOUSE; Q8VHN9_MOUSE; D3Z2P5_MOUSE; D3Z2J8_MOUSE; Q6ZWN0_MOUSE	ENSMUST00000044217; ENSMUST00000044217; ; ENSMUST00000139204.8; ENSMUST00000085280.12; ENSMUST00000143031.8; ENSMUST00000126903.2; ENSMUST00000148825.2; ENSMUST00000131480.8; ENSMUST00000154509.8; ENSMUST00000132161.2; ; ENSMUST00000148324.2; ENSMUST00000142864.8; ENSMUST00000150317.8	ENSMUSP00000047697; ENSMUSP00000047697; ; ENSMUSP00000118921.2; ENSMUSP00000082383.6; ENSMUSP00000119120.2; ENSMUSP00000115053.2; ENSMUSP00000120371.2; ENSMUSP00000114364.2; ENSMUSP00000116718.2; ENSMUSP00000122781.2; ; ENSMUSP00000121517.2; ENSMUSP00000119268.2; ENSMUSP00000118142.2	ENSMUSG00000063450	chr12	75864908	76157700	+			ameboidal-type cell migration, actin binding, binding, protein binding, extracellular region, intracellular, cell, nucleus, nuclear envelope, cytoplasm, mitochondrion, endoplasmic reticulum, cytoskeleton, plasma membrane, adherens junction, cell-substrate adherens junction, focal adhesion, transport, movement of cell or subcellular component, organelle organization, nucleus organization, nuclear …	GO:0001667, GO:0003779, GO:0005488, GO:0005515, GO:0005576, GO:0005622, GO:0005623, GO:0005634, GO:0005635, GO:0005737, GO:0005739, GO:0005783, GO:0005856, GO:0005886, GO:0005912, GO:0005924, GO:0005925, GO:0006810, GO:0006928, GO:0006996, GO:0006997, GO:0006998, GO:0007010, GO:0007097, GO:0007163, GO:0008092, GO:0008104, GO:0009987, GO:0010256, GO:0010761, GO:0012505, GO:0016020, GO:0016021, GO:…			5526.93	5450.01	5603.86	0.0401559	0.389112	0.999895	FALSE	5319	5587	5444	5840	5701	5270	5450	5603
ENSMUSG00000022443	Myh9	protein_coding	Myosin-9; Myosin-9; Myosin-9; Myosin-9; Myosin-9; Myosin-9; Myosin-9; Nonmuscle myosin heavy chain-A; Myh9 protein; Myh9 protein; Myh9 protein; Myosin tail domain-containing protein; Myh9 protein; Myosin, heavy polypeptide 9, non-muscle; Myosin, heavy polypeptide 9, non-muscle; Myosin, heavy polypeptide 9, non-muscle; Myh9 protein	Myh9; Myh9; Myh9; Myh9; Myh9; Myh9; Myh9; Myh9; Myh9; Myh9; Myh9; Myh9; Myh9; Myh9; Myh9; Myh9; Myh9	Q8VDD5; Q3UHT9; Q3UHU4; Q6KAN6; Q811I2; Q8BIE2; Q8BIM8; O89055; Q99JJ3; Q811J9; A2VCK0; Q3UFT0; Q7TQJ6; A0A2R8W6V7; A0A2R8VKI5; F2Z494; Q14B05	MYH9_MOUSE; MYH9_MOUSE; MYH9_MOUSE; MYH9_MOUSE; MYH9_MOUSE; Q8BIE2_MOUSE; Q8BIM8_MOUSE; O89055_MOUSE; Q99JJ3_MOUSE; Q811J9_MOUSE; A2VCK0_MOUSE; Q3UFT0_MOUSE; Q7TQJ6_MOUSE; A0A2R8W6V7_MOUSE; A0A2R8VKI5_MOUSE; F2Z494_MOUSE; Q14B05_MOUSE	ENSMUST00000016771; ENSMUST00000016771; ENSMUST00000016771; ENSMUST00000016771; ENSMUST00000016771; ; ; ; ; ENSMUST00000229259.2; ENSMUST00000231192.2; ENSMUST00000123101.8;	ENSMUSP00000016771; ENSMUSP00000016771; ENSMUSP00000016771; ENSMUSP00000016771; ENSMUSP00000016771; ; ; ; ; ENSMUSP00000155471.2; ENSMUSP00000155562.2; ENSMUSP00000116198.2;	ENSMUSG00000022443	chr15	77644787	77726375	-	Regulation of actin cytoskeleton, Tight junction	mmu04810, mmu04530	reproduction, microfilament motor activity, nucleotide binding, meiotic spindle organization, microtubule cytoskeleton organization, syncytium formation by plasma membrane fusion, cell morphogenesis, cell morphogenesis involved in differentiation, cytokinesis, angiogenesis, blood vessel development, ameboidal-type cell migration, in utero embryonic development, stress fiber, ruffle, establishment…	GO:0000003, GO:0000146, GO:0000166, GO:0000212, GO:0000226, GO:0000768, GO:0000902, GO:0000904, GO:0000910, GO:0001525, GO:0001568, GO:0001667, GO:0001701, GO:0001725, GO:0001726, GO:0001767, GO:0001768, GO:0001772, GO:0001775, GO:0001882, GO:0001883, GO:0001931, GO:0001944, GO:0002376, GO:0002520, GO:0003676, GO:0003723, GO:0003774, GO:0003779, GO:0003824, GO:0005488, GO:0005515, GO:0005516, GO:…			5504	5533.4	5474.6	-0.0154091	0.775495	0.999895	FALSE	5418	5982	5200	5310	5578	5535	5533	5474
ENSMUSG00000045962	Wnk1	protein_coding	Serine/threonine-protein kinase WNK1; Serine/threonine-protein kinase WNK1; Serine/threonine-protein kinase WNK1; Serine/threonine-protein kinase WNK1; Serine/threonine-protein kinase WNK1; Serine/threonine-protein kinase WNK1; Serine/threonine-protein kinase WNK1; Serine/threonine-protein kinase WNK1; non-specific serine/threonine protein kinase; non-specific serine/threonine protein kinase; non…	Wnk1, Hsn2, Prkwnk1; Wnk1, Hsn2, Prkwnk1; Wnk1, Hsn2, Prkwnk1; Wnk1, Hsn2, Prkwnk1; Wnk1, Hsn2, Prkwnk1; Wnk1, Hsn2, Prkwnk1; Wnk1, Hsn2, Prkwnk1; Wnk1, Hsn2, Prkwnk1; Wnk1, mKIAA0344, Prkwnk1; Wnk1; Wnk1, Prkwnk1; Wnk1; Wnk1, Prkwnk1; Wnk1; Wnk1; Wnk1; Wnk1; Wnk1; Wnk1; Wnk1; Wnk1; Wnk1; Wnk1; Wnk1	P83741; A6H6V1; B2RRJ7; B7ZNJ4; Q3UZP3; Q6A083; Q6IFS6; Q6VYA0; Q8K2Q3; F7CC62; Q6SLK2; Q208V0; Q7TPR2; F6V9V5; F7B663; F6TAR7; F6S7V4; F7CBK9; J3QPK0; A0A0R4J274; F6TW99; F7CZC4; F6U2S8; Q3TU87	WNK1_MOUSE; WNK1_MOUSE; WNK1_MOUSE; WNK1_MOUSE; WNK1_MOUSE; WNK1_MOUSE; WNK1_MOUSE; WNK1_MOUSE; Q8K2Q3_MOUSE; F7CC62_MOUSE; Q6SLK2_MOUSE; Q208V0_MOUSE; Q7TPR2_MOUSE; F6V9V5_MOUSE; F7B663_MOUSE; F6TAR7_MOUSE; F6S7V4_MOUSE; F7CBK9_MOUSE; J3QPK0_MOUSE; A0A0R4J274_MOUSE; F6TW99_MOUSE; F7CZC4_MOUSE; F6U2S8_MOUSE; Q3TU87_MOUSE	ENSMUST00000060043, ENSMUST00000088644, ENSMUST00000088646, ENSMUST00000177761, ENSMUST00000203030; ENSMUST00000060043, ENSMUST00000088644, ENSMUST00000088646, ENSMUST00000177761, ENSMUST00000203030; ENSMUST00000060043, ENSMUST00000088644, ENSMUST00000088646, ENSMUST00000177761, ENSMUST00000203030; ENSMUST00000060043, ENSMUST00000088644, ENSMUST00000088646, ENSMUST00000177761, ENSMUST00000203030;…	ENSMUSP00000063001, ENSMUSP00000086017, ENSMUSP00000086019, ENSMUSP00000136777, ENSMUSP00000145304; ENSMUSP00000063001, ENSMUSP00000086017, ENSMUSP00000086019, ENSMUSP00000136777, ENSMUSP00000145304; ENSMUSP00000063001, ENSMUSP00000086017, ENSMUSP00000086019, ENSMUSP00000136777, ENSMUSP00000145304; ENSMUSP00000063001, ENSMUSP00000086017, ENSMUSP00000086019, ENSMUSP00000136777, ENSMUSP00000145304;…	ENSMUSG00000045962	chr6	119900930	120015633	-			nucleotide binding, magnesium ion binding, nucleoside binding, purine nucleoside binding, system process, circulatory system process, regulation of systemic arterial blood pressure, positive regulation of systemic arterial blood pressure, catalytic activity, protein kinase activity, protein serine/threonine kinase activity, enzyme inhibitor activity, protein kinase inhibitor activity, binding, pr…	GO:0000166, GO:0000287, GO:0001882, GO:0001883, GO:0003008, GO:0003013, GO:0003073, GO:0003084, GO:0003824, GO:0004672, GO:0004674, GO:0004857, GO:0004860, GO:0005488, GO:0005515, GO:0005524, GO:0005622, GO:0005623, GO:0005737, GO:0005829, GO:0006464, GO:0006468, GO:0006793, GO:0006796, GO:0006810, GO:0006811, GO:0007154, GO:0007165, GO:0007586, GO:0007589, GO:0008015, GO:0008152, GO:0008200, GO:…			5427.62	5430.85	5424.4	-0.00171419	0.983017	0.999895	FALSE	5316	5783	5193	5401	5504	5369	5430	5424
ENSMUSG00000037685	Atp8a1	protein_coding	Phospholipid-transporting ATPase IA; Phospholipid-transporting ATPase IA; Phospholipid-transporting ATPase; Phospholipid-transporting ATPase; Phospholipid-transporting ATPase; Phospholipid-transporting ATPase; Phospholipid-transporting ATPase; Phospholipid-transporting ATPase; Phospholipid-transporting ATPase IA; Putative aminophospholipid translocase; ATPase, aminophospholipid transporter (APLT)…	Atp8a1, Atpc1; Atp8a1, Atpc1; Atp8a1; Atp8a1; Atp8a1; Atp8a1; Atp8a1, mKIAA4233; Atp8a1; Atp8a1; Atp8a1; Atp8a1; Atp8a1; Atp8a1	P70704; Q8BR88; A0A0J9YV34; Q52KQ7; Q8CA15; A1L332; Q5DTG0; A0A0M3HEP7; Q3TRP7; Q1HCM7; F6Q8P7; E9Q4J5; Q3U9N5	AT8A1_MOUSE; AT8A1_MOUSE; A0A0J9YV34_MOUSE; Q52KQ7_MOUSE; Q8CA15_MOUSE; A1L332_MOUSE; Q5DTG0_MOUSE; A0A0M3HEP7_MOUSE; Q3TRP7_MOUSE; Q1HCM7_MOUSE; F6Q8P7_MOUSE; E9Q4J5_MOUSE; Q3U9N5_MOUSE	ENSMUST00000037380, ENSMUST00000135930; ENSMUST00000037380, ENSMUST00000135930; ENSMUST00000200955.4; ; ; ENSMUST00000072971.13; ; ENSMUST00000141443.2; ENSMUST00000113651.8; ENSMUST00000113652.8	ENSMUSP00000042215, ENSMUSP00000118379; ENSMUSP00000042215, ENSMUSP00000118379; ENSMUSP00000144465.2; ; ; ENSMUSP00000072738.8; ; ENSMUSP00000121630.3; ENSMUSP00000109281.2; ENSMUSP00000109282.2	ENSMUSG00000037685	chr5	67775483	68004777	-			nucleotide binding, magnesium ion binding, nucleoside binding, purine nucleoside binding, system process, catalytic activity, phospholipid-translocating ATPase activity, transporter activity, lipid transporter activity, binding, protein binding, ATP binding, phospholipid transporter activity, extracellular region, intracellular, cell, cytoplasm, endoplasmic reticulum, Golgi apparatus, trans-Golgi…	GO:0000166, GO:0000287, GO:0001882, GO:0001883, GO:0003008, GO:0003824, GO:0004012, GO:0005215, GO:0005319, GO:0005488, GO:0005515, GO:0005524, GO:0005548, GO:0005576, GO:0005622, GO:0005623, GO:0005737, GO:0005783, GO:0005794, GO:0005802, GO:0005886, GO:0006810, GO:0006869, GO:0006900, GO:0006928, GO:0006996, GO:0007610, GO:0007611, GO:0007612, GO:0009987, GO:0010876, GO:0012505, GO:0015748, GO:…			5230	5089.54	5370.47	0.077498	0.13274	0.999895	FALSE	4992	5473	4803	5425	5545	5141	5089	5370
ENSMUSG00000030739	Myh14	protein_coding	Myosin-14; Myosin-14; Myosin-14; Myosin-14; Myosin, heavy polypeptide 14; Myosin, heavy polypeptide 14; Myh14 protein; Myosin, heavy polypeptide 14	Myh14; Myh14; Myh14; Myh14; Myh14; Myh14; Myh14; Myh14	Q6URW6; B3F3T1; Q80V64; Q80ZE6; A0A140LI60; K3W4R2; Q7TQH2; A0A140LHX1	MYH14_MOUSE; MYH14_MOUSE; MYH14_MOUSE; MYH14_MOUSE; A0A140LI60_MOUSE; K3W4R2_MOUSE; Q7TQH2_MOUSE; A0A140LHX1_MOUSE	ENSMUST00000048102, ENSMUST00000107899, ENSMUST00000207775; ENSMUST00000048102, ENSMUST00000107899, ENSMUST00000207775; ENSMUST00000048102, ENSMUST00000107899, ENSMUST00000207775; ENSMUST00000048102, ENSMUST00000107899, ENSMUST00000207775; ENSMUST00000208200.2; ENSMUST00000107900.4; ENSMUST00000208131.2	ENSMUSP00000046059, ENSMUSP00000103531, ENSMUSP00000147115; ENSMUSP00000046059, ENSMUSP00000103531, ENSMUSP00000147115; ENSMUSP00000046059, ENSMUSP00000103531, ENSMUSP00000147115; ENSMUSP00000046059, ENSMUSP00000103531, ENSMUSP00000147115; ENSMUSP00000146686.2; ENSMUSP00000103532.3; ENSMUSP00000146584.2	ENSMUSG00000030739	chr7	44255227	44320267	-	Regulation of actin cytoskeleton, Tight junction	mmu04810, mmu04530	microfilament motor activity, nucleotide binding, cell morphogenesis, action potential, stress fiber, nucleoside binding, purine nucleoside binding, system process, skeletal muscle contraction, muscle system process, motor activity, actin binding, catalytic activity, binding, protein binding, calmodulin binding, ATP binding, extracellular region, intracellular, cell, cytoplasm, cytoskeleton, brus…	GO:0000146, GO:0000166, GO:0000902, GO:0001508, GO:0001725, GO:0001882, GO:0001883, GO:0003008, GO:0003009, GO:0003012, GO:0003774, GO:0003779, GO:0003824, GO:0005488, GO:0005515, GO:0005516, GO:0005524, GO:0005576, GO:0005622, GO:0005623, GO:0005737, GO:0005856, GO:0005903, GO:0006928, GO:0006936, GO:0006941, GO:0006996, GO:0007005, GO:0007010, GO:0007154, GO:0007275, GO:0007517, GO:0007519, GO:…			5191.77	5169.16	5214.38	0.012562	0.789951	0.999895	FALSE	5113	5535	4859	5082	5260	5301	5169	5214
ENSMUSG00000066036	Ubr4	protein_coding	E3 ubiquitin-protein ligase UBR4; E3 ubiquitin-protein ligase UBR4; E3 ubiquitin-protein ligase UBR4; E3 ubiquitin-protein ligase UBR4; E3 ubiquitin-protein ligase UBR4; E3 ubiquitin-protein ligase UBR4; E3 ubiquitin-protein ligase UBR4; E3 ubiquitin-protein ligase UBR4; E3 ubiquitin-protein ligase UBR4; E3 ubiquitin-protein ligase UBR4; E3 ubiquitin-protein ligase UBR4; E3 ubiquitin-protein liga…	Ubr4, Kiaa0462, Zubr1; Ubr4, Kiaa0462, Zubr1; Ubr4, Kiaa0462, Zubr1; Ubr4, Kiaa0462, Zubr1; Ubr4, Kiaa0462, Zubr1; Ubr4, Kiaa0462, Zubr1; Ubr4, Kiaa0462, Zubr1; Ubr4, Kiaa0462, Zubr1; Ubr4, Kiaa0462, Zubr1; Ubr4, Kiaa0462, Zubr1; Ubr4, Kiaa0462, Zubr1; Ubr4, Kiaa0462, Zubr1; Ubr4, Kiaa0462, Zubr1; Ubr4, Kiaa0462, Zubr1; Ubr4, Kiaa0462, Zubr1; Ubr4; Ubr4; Ubr4; Ubr4	A2AN08; A2AN07; A2AN09; A2AN10; A2AN11; Q52KI4; Q6PB49; Q6PFC7; Q80Y11; Q8BGB9; Q8C3E8; Q8C4W5; Q8C8X7; Q8CGE0; Q8CHF3; A2VCS3; Z4YLP1; Z4YMA7; F6SSP6	UBR4_MOUSE; UBR4_MOUSE; UBR4_MOUSE; UBR4_MOUSE; UBR4_MOUSE; UBR4_MOUSE; UBR4_MOUSE; UBR4_MOUSE; UBR4_MOUSE; UBR4_MOUSE; UBR4_MOUSE; UBR4_MOUSE; UBR4_MOUSE; UBR4_MOUSE; UBR4_MOUSE; A2VCS3_MOUSE; Z4YLP1_MOUSE; Z4YMA7_MOUSE; F6SSP6_MOUSE	ENSMUST00000097822, ENSMUST00000165860; ENSMUST00000097822, ENSMUST00000165860; ENSMUST00000097822, ENSMUST00000165860; ENSMUST00000097822, ENSMUST00000165860; ENSMUST00000097822, ENSMUST00000165860; ENSMUST00000097822, ENSMUST00000165860; ENSMUST00000097822, ENSMUST00000165860; ENSMUST00000097822, ENSMUST00000165860; ENSMUST00000097822, ENSMUST00000165860; ENSMUST00000097822, ENSMUST00000165860;…	ENSMUSP00000095433, ENSMUSP00000125800; ENSMUSP00000095433, ENSMUSP00000125800; ENSMUSP00000095433, ENSMUSP00000125800; ENSMUSP00000095433, ENSMUSP00000125800; ENSMUSP00000095433, ENSMUSP00000125800; ENSMUSP00000095433, ENSMUSP00000125800; ENSMUSP00000095433, ENSMUSP00000125800; ENSMUSP00000095433, ENSMUSP00000125800; ENSMUSP00000095433, ENSMUSP00000125800; ENSMUSP00000095433, ENSMUSP00000125800;…	ENSMUSG00000066036	chr4	139079920	139216899	+	Viral carcinogenesis	mmu05203	catalytic activity, ubiquitin-protein transferase activity, binding, protein binding, calmodulin binding, intracellular, cell, nucleus, nucleoplasm, cytoplasm, centrosome, microtubule organizing center, cytoskeleton, cellular protein modification process, proteolysis, ubiquitin-dependent protein catabolic process, metabolic process, zinc ion binding, UDP-N-acetylmuramoylalanyl-D-glutamyl-2,6-diam…	GO:0003824, GO:0004842, GO:0005488, GO:0005515, GO:0005516, GO:0005622, GO:0005623, GO:0005634, GO:0005654, GO:0005737, GO:0005813, GO:0005815, GO:0005856, GO:0006464, GO:0006508, GO:0006511, GO:0008152, GO:0008270, GO:0008766, GO:0009056, GO:0009057, GO:0009987, GO:0015630, GO:0016020, GO:0016021, GO:0016567, GO:0016740, GO:0016874, GO:0016879, GO:0016881, GO:0018169, GO:0019538, GO:0019787, GO:…			5148.85	5076.24	5221.46	0.0406852	0.348381	0.999895	FALSE	4997	4985	5247	5254	5085	5325	5076	5221
ENSMUSG00000033060	Lmo7	protein_coding	LIM domain only 7; LIM domain only 7; LIM domain only 7; LIM domain only 7; Lmo7 protein; LIM domain only 7; MKIAA0858 protein; LIM domain only 7; LIM domain only 7; LIM domain only 7	Lmo7; Lmo7; Lmo7; Lmo7; Lmo7; Lmo7; Lmo7, mKIAA0858; Lmo7; Lmo7; Lmo7	E9PYF4; A0T1J8; A0A5F8MPW2; E0CZD8; B7ZN52; Q3UPW3; Q6ZQ32; E9PYI7; F6TFN2; F6VG99	E9PYF4_MOUSE; A0T1J8_MOUSE; A0A5F8MPW2_MOUSE; E0CZD8_MOUSE; B7ZN52_MOUSE; Q3UPW3_MOUSE; Q6ZQ32_MOUSE; E9PYI7_MOUSE; F6TFN2_MOUSE; F6VG99_MOUSE	ENSMUST00000100337.10; ENSMUST00000159850.3; ENSMUST00000159258.8; ENSMUST00000159026.8; ENSMUST00000159314.8; ENSMUST00000159806.2; ENSMUST00000159597.8	ENSMUSP00000097910.4; ENSMUSP00000159141.2; ENSMUSP00000125465.2; ENSMUSP00000124605.2; ENSMUSP00000124349.2; ENSMUSP00000124300.2; ENSMUSP00000123706.2	ENSMUSG00000033060	chr14	101967393	102172146	+	Adherens junction	mmu04520					5116.95	5175.28	5058.63	-0.0328834	0.504405	0.999895	FALSE	5038	5529	4959	5076	5133	4966	5175	5058
ENSMUSG00000062078	Qki	protein_coding	KH domain-containing RNA-binding protein QKI; KH domain-containing RNA-binding protein QKI; KH domain-containing RNA-binding protein QKI; KH domain-containing RNA-binding protein QKI; KH domain-containing RNA-binding protein QKI; KH domain-containing RNA-binding protein QKI; KH domain-containing RNA-binding protein QKI; KH domain-containing RNA-binding protein QKI; KH domain-containing RNA-bindin…	Qki, Qk, Qk1; Qki, Qk, Qk1; Qki, Qk, Qk1; Qki, Qk, Qk1; Qki, Qk, Qk1; Qki, Qk, Qk1; Qki, Qk, Qk1; Qki, Qk, Qk1; Qki, Qk, Qk1; Qki, Qk, Qk1; Qki, Qk, Qk1; Qki, Qk; Qki, Qk, QKII; Qki	Q9QYS9; O88972; Q61110; Q78ZE4; Q78ZE5; Q8K4X9; Q8K4Y0; Q9CW34; Q9QUH4; Q9R2A8; Q9Z246; Q3UQQ1; Q61111; A0A3B2WCH2	QKI_MOUSE; QKI_MOUSE; QKI_MOUSE; QKI_MOUSE; QKI_MOUSE; QKI_MOUSE; QKI_MOUSE; QKI_MOUSE; QKI_MOUSE; QKI_MOUSE; QKI_MOUSE; Q3UQQ1_MOUSE; Q61111_MOUSE; A0A3B2WCH2_MOUSE	ENSMUST00000042296, ENSMUST00000097414, ENSMUST00000233645, ENSMUST00000233828; ENSMUST00000042296, ENSMUST00000097414, ENSMUST00000233645, ENSMUST00000233828; ENSMUST00000042296, ENSMUST00000097414, ENSMUST00000233645, ENSMUST00000233828; ENSMUST00000042296, ENSMUST00000097414, ENSMUST00000233645, ENSMUST00000233828; ENSMUST00000042296, ENSMUST00000097414, ENSMUST00000233645, ENSMUST00000233828;…	ENSMUSP00000046740, ENSMUSP00000095025, ENSMUSP00000156511, ENSMUSP00000156665; ENSMUSP00000046740, ENSMUSP00000095025, ENSMUSP00000156511, ENSMUSP00000156665; ENSMUSP00000046740, ENSMUSP00000095025, ENSMUSP00000156511, ENSMUSP00000156665; ENSMUSP00000046740, ENSMUSP00000095025, ENSMUSP00000156511, ENSMUSP00000156665; ENSMUSP00000046740, ENSMUSP00000095025, ENSMUSP00000156511, ENSMUSP00000156665;…	ENSMUSG00000062078	chr17	10421530	10538783	-			reproduction, blood vessel development, vasculogenesis, long-chain fatty acid metabolic process, vasculature development, developmental process involved in reproduction, nucleic acid binding, RNA binding, mRNA binding, binding, protein binding, intracellular, cell, nucleus, cytoplasm, organic acid metabolic process, nucleobase-containing compound metabolic process, RNA processing, mRNA processing…	GO:0000003, GO:0001568, GO:0001570, GO:0001676, GO:0001944, GO:0003006, GO:0003676, GO:0003723, GO:0003729, GO:0005488, GO:0005515, GO:0005622, GO:0005623, GO:0005634, GO:0005737, GO:0006082, GO:0006139, GO:0006396, GO:0006397, GO:0006403, GO:0006412, GO:0006417, GO:0006518, GO:0006629, GO:0006631, GO:0006633, GO:0006725, GO:0006807, GO:0006810, GO:0006915, GO:0007272, GO:0007275, GO:0007276, GO:…			5049.61	5029.91	5069.3	0.0112508	0.83091	0.999895	FALSE	4871	5382	4836	5308	5213	4687	5029	5069
ENSMUSG00000032216	Nedd4	protein_coding	E3 ubiquitin-protein ligase NEDD4; E3 ubiquitin-protein ligase NEDD4; E3 ubiquitin-protein ligase NEDD4; E3 ubiquitin-protein ligase NEDD4; HECT-type E3 ubiquitin transferase; E3 ubiquitin-protein ligase; Predicted gene, EG639396; C2 domain-containing protein; Neural precursor cell expressed, developmentally down-regulated 4; Nedd4 protein; E3 ubiquitin-protein ligase NEDD4; Neural precursor cell…	Nedd4, Kiaa0093, Nedd-4, Nedd4-1, Nedd4a, Rpf1; Nedd4, Kiaa0093, Nedd-4, Nedd4-1, Nedd4a, Rpf1; Nedd4, Kiaa0093, Nedd-4, Nedd4-1, Nedd4a, Rpf1; Nedd4, Kiaa0093, Nedd-4, Nedd4-1, Nedd4a, Rpf1; Nedd4; Nedd4; Nedd4, EG639396; Nedd4; Nedd4; Nedd4; Nedd4; Nedd4; Nedd4; Nedd4; Nedd4	P46935; O08758; Q3UZI2; Q8BGB3; A0A571BDN7; B2RSC8; Q8BU52; Q8BNU7; V9GXS6; A0JNZ0; Q3TUU1; V9GWV8; V9GXK3; Q3V335; A0A571BEP7	NEDD4_MOUSE; NEDD4_MOUSE; NEDD4_MOUSE; NEDD4_MOUSE; A0A571BDN7_MOUSE; B2RSC8_MOUSE; Q8BU52_MOUSE; Q8BNU7_MOUSE; V9GXS6_MOUSE; A0JNZ0_MOUSE; Q3TUU1_MOUSE; V9GWV8_MOUSE; V9GXK3_MOUSE; Q3V335_MOUSE; A0A571BEP7_MOUSE	ENSMUST00000034740; ENSMUST00000034740; ENSMUST00000034740; ENSMUST00000034740; ENSMUST00000238315.2; ; ENSMUST00000184020.8; ; ENSMUST00000183375.8; ENSMUST00000184333.2; ENSMUST00000184450.8; ENSMUST00000238368.2	ENSMUSP00000034740; ENSMUSP00000034740; ENSMUSP00000034740; ENSMUSP00000034740; ENSMUSP00000158796.2; ; ENSMUSP00000139297.2; ; ENSMUSP00000138852.2; ENSMUSP00000139190.2; ENSMUSP00000138983.2; ENSMUSP00000158642.2	ENSMUSG00000032216	chr9	72569628	72657134	+	Ubiquitin mediated proteolysis, Endocytosis, Epstein-Barr virus infection	mmu04120, mmu04144, mmu05169	negative regulation of transcription from RNA polymerase II promoter, ubiquitin ligase complex, protein polyubiquitination, cell morphogenesis, cell morphogenesis involved in differentiation, blood vessel development, cell activation, vasculature development, regulation of sodium ion transport, adaptive immune response, immune system process, heart morphogenesis, outflow tract morphogenesis, endo…	GO:0000122, GO:0000151, GO:0000209, GO:0000902, GO:0000904, GO:0001568, GO:0001775, GO:0001944, GO:0002028, GO:0002250, GO:0002376, GO:0003007, GO:0003151, GO:0003197, GO:0003824, GO:0004842, GO:0005102, GO:0005488, GO:0005515, GO:0005622, GO:0005623, GO:0005634, GO:0005737, GO:0005829, GO:0005886, GO:0005902, GO:0006139, GO:0006351, GO:0006355, GO:0006357, GO:0006366, GO:0006464, GO:0006508, GO:…			5007.84	5063.97	4951.7	-0.032339	0.557019	0.999895	FALSE	5014	5497	4681	4895	5036	4924	5064	4951
ENSMUSG00000092341	Malat1	lncRNA	Metastasis associated lung adenocarcinoma transcript 1	Malat1	B0LAE7	B0LAE7_MOUSE			ENSMUSG00000092341	chr19	5845717	5852704	-							4968.74	5078.38	4859.1	-0.0636676	0.25994	0.999895	FALSE	4916	5578	4741	4741	4834	5003	5078	4859
ENSMUSG00000021057	Akap5	protein_coding	A-kinase anchor protein 5; A-kinase anchor protein 5; A kinase (PRKA) anchor protein 5	Akap5, Akap150; Akap5, Akap150; Akap5	D3YVF0; D3Z5C9; H3BIV5	AKAP5_MOUSE; AKAP5_MOUSE; H3BIV5_MOUSE	ENSMUST00000154078; ENSMUST00000154078; ENSMUST00000095610.9, ENSMUST00000172992.2	ENSMUSP00000114495; ENSMUSP00000114495; ENSMUSP00000093270.3, ENSMUSP00000134127.2	ENSMUSG00000021057	chr12	76371665	76380927	+			cell morphogenesis, cell morphogenesis involved in differentiation, G-protein coupled receptor binding, regulation of protein phosphorylation, positive regulation of protein phosphorylation, actin binding, receptor binding, binding, protein binding, calmodulin binding, intracellular, cell, cytoplasm, cytoskeleton, plasma membrane, nucleobase-containing compound metabolic process, regulation of nu…	GO:0000902, GO:0000904, GO:0001664, GO:0001932, GO:0001934, GO:0003779, GO:0005102, GO:0005488, GO:0005515, GO:0005516, GO:0005622, GO:0005623, GO:0005737, GO:0005856, GO:0005886, GO:0006139, GO:0006140, GO:0006163, GO:0006164, GO:0006171, GO:0006464, GO:0006468, GO:0006605, GO:0006606, GO:0006725, GO:0006753, GO:0006793, GO:0006796, GO:0006807, GO:0006810, GO:0006811, GO:0006812, GO:0006813, GO:…			4964.14	5055.67	4872.61	-0.0531948	0.366501	0.999895	FALSE	4925	5598	4644	4798	4979	4841	5055	4872
ENSMUSG00000030536	Iqgap1	protein_coding	Ras GTPase-activating-like protein IQGAP1; Ras GTPase-activating-like protein IQGAP1; RasGAP protein C-terminal domain-containing protein; IQ motif containing GTPase activating protein 1; Calponin-homology (CH) domain-containing protein; Calponin-homology (CH) domain-containing protein; Calponin-homology (CH) domain-containing protein; IQ motif containing GTPase activating protein 1; IQ motif con…	Iqgap1; Iqgap1; Iqgap1; Iqgap1; Iqgap1; Iqgap1; Iqgap1; Iqgap1; Iqgap1; Iqgap1; Iqgap1; Iqgap1; Iqgap1; Iqgap1; Iqgap1; Iqgap1, mKIAA0051	Q9JKF1; G3UW45; Q8CC64; A0A0U1RPI2; Q3TR56; Q9D408; Q3TPD2; A0A0U1RPU3; A0A0U1RNG5; Q8BPA6; Q05CQ4; Q3TU98; Q8CGH5; Q8CDT3; Q80UW7; Q6ZQK2	IQGA1_MOUSE; IQGA1_MOUSE; Q8CC64_MOUSE; A0A0U1RPI2_MOUSE; Q3TR56_MOUSE; Q9D408_MOUSE; Q3TPD2_MOUSE; A0A0U1RPU3_MOUSE; A0A0U1RNG5_MOUSE; Q8BPA6_MOUSE; Q05CQ4_MOUSE; Q3TU98_MOUSE; Q8CGH5_MOUSE; Q8CDT3_MOUSE; Q80UW7_MOUSE; Q6ZQK2_MOUSE	ENSMUST00000167377; ENSMUST00000167377; ENSMUST00000205606.2; ; ENSMUST00000205304.2; ENSMUST00000205813.2; ; ; ;	ENSMUSP00000128278; ENSMUSP00000128278; ENSMUSP00000145991.2; ; ENSMUSP00000146126.2; ENSMUSP00000145556.2; ; ; ;	ENSMUSG00000030536	chr7	80361331	80475722	-	Regulation of actin cytoskeleton, Adherens junction, Proteoglycans in cancer	mmu04810, mmu04520, mmu05205	MAPK cascade, cell morphogenesis, ruffle, cytokine production, regulation of cytokine production, regulation of protein phosphorylation, positive regulation of protein phosphorylation, regulation of cell-matrix adhesion, positive regulation of cell-matrix adhesion, binding, protein binding, calmodulin binding, phospholipid binding, phosphatidylinositol-3,4,5-trisphosphate binding, extracellular r…	GO:0000165, GO:0000902, GO:0001726, GO:0001816, GO:0001817, GO:0001932, GO:0001934, GO:0001952, GO:0001954, GO:0005488, GO:0005515, GO:0005516, GO:0005543, GO:0005547, GO:0005576, GO:0005622, GO:0005623, GO:0005634, GO:0005737, GO:0005856, GO:0005874, GO:0005886, GO:0005911, GO:0005912, GO:0005913, GO:0005924, GO:0005925, GO:0006464, GO:0006468, GO:0006793, GO:0006796, GO:0006928, GO:0007044, GO:…			4933.73	5011.33	4856.14	-0.0453764	0.372489	0.999895	FALSE	5021	5337	4676	4827	4928	4814	5011	4856
ENSMUSG00000112343	Sfta3-ps	lncRNA								chr12	56535106	56576373	-							4894.74	4972.42	4817.05	-0.0457884	0.331626	0.999895	FALSE	4907	5244	4767	4714	4863	4874	4972	4817
ENSMUSG00000021910	Nisch	protein_coding	Nischarin; Nischarin; Nischarin; Nischarin; Nischarin; Nischarin; Nischarin; Nischarin; Nischarin; Nischarin; Nischarin; Nischarin; Nischarin; Nischarin; Uncharacterized protein; Nisch protein	Nisch, Kiaa0975; Nisch, Kiaa0975; Nisch, Kiaa0975; Nisch, Kiaa0975; Nisch, Kiaa0975; Nisch, Kiaa0975; Nisch, Kiaa0975; Nisch, Kiaa0975; Nisch, Kiaa0975; Nisch; Nisch; Nisch; Nisch; Nisch; Nisch; Nisch	Q80TM9; Q2YDV7; Q8C354; Q8C4X9; Q8CBH0; Q91XW6; Q99LG6; Q9EPW8; Q9WUM6; F7AVB2; F6ZL22; F7AFP3; F6YR29; F6ZL69; Q8CF63; B7ZN33	NISCH_MOUSE; NISCH_MOUSE; NISCH_MOUSE; NISCH_MOUSE; NISCH_MOUSE; NISCH_MOUSE; NISCH_MOUSE; NISCH_MOUSE; NISCH_MOUSE; F7AVB2_MOUSE; F6ZL22_MOUSE; F7AFP3_MOUSE; F6YR29_MOUSE; F6ZL69_MOUSE; Q8CF63_MOUSE; B7ZN33_MOUSE	ENSMUST00000022469, ENSMUST00000164989, ENSMUST00000165981, ENSMUST00000168206, ENSMUST00000171735, ENSMUST00000172142; ENSMUST00000022469, ENSMUST00000164989, ENSMUST00000165981, ENSMUST00000168206, ENSMUST00000171735, ENSMUST00000172142; ENSMUST00000022469, ENSMUST00000164989, ENSMUST00000165981, ENSMUST00000168206, ENSMUST00000171735, ENSMUST00000172142; ENSMUST00000022469, ENSMUST00000164989,…	ENSMUSP00000022469, ENSMUSP00000126982, ENSMUSP00000130210, ENSMUSP00000132842, ENSMUSP00000127132, ENSMUSP00000132413; ENSMUSP00000022469, ENSMUSP00000126982, ENSMUSP00000130210, ENSMUSP00000132842, ENSMUSP00000127132, ENSMUSP00000132413; ENSMUSP00000022469, ENSMUSP00000126982, ENSMUSP00000130210, ENSMUSP00000132842, ENSMUSP00000127132, ENSMUSP00000132413; ENSMUSP00000022469, ENSMUSP00000126982,…	ENSMUSG00000021910	chr14	30892887	30938903	-			receptor binding, integrin binding, binding, protein binding, phospholipid binding, intracellular, cell, cytoplasm, endosome, vacuole, cytosol, plasma membrane, apoptotic process, movement of cell or subcellular component, organelle organization, cytoskeleton organization, cell communication, signal transduction, small GTPase mediated signal transduction, Ras protein signal transduction, cell dea…	GO:0005102, GO:0005178, GO:0005488, GO:0005515, GO:0005543, GO:0005622, GO:0005623, GO:0005737, GO:0005768, GO:0005773, GO:0005829, GO:0005886, GO:0006915, GO:0006928, GO:0006996, GO:0007010, GO:0007154, GO:0007165, GO:0007264, GO:0007265, GO:0008219, GO:0008289, GO:0009987, GO:0012501, GO:0012505, GO:0016020, GO:0016043, GO:0016477, GO:0016601, GO:0023052, GO:0030029, GO:0030036, GO:0030334, GO:…			4760.94	4823.81	4698.08	-0.0380923	0.429131	0.999895	FALSE	4710	5082	4679	4609	4618	4867	4823	4698
ENSMUSG00000031441	Atp11a	protein_coding	Phospholipid-transporting ATPase IH; Phospholipid-transporting ATPase IH; Phospholipid-transporting ATPase; Phospholipid-transporting ATPase; Uncharacterized protein; ATPase, class VI, type 11A; ATPase, class VI, type 11A; ATPase, class VI, type 11A; ATPase, class VI, type 11A	Atp11a; Atp11a; Atp11a; Atp11a; Atp11a; Atp11a; Atp11a; Atp11a; Atp11a	P98197; B2RS49; F6Z4J2; E9Q3G7; Q8BGE2; F6QJS5; F6Z063; F6R5M4; D6RII8	AT11A_MOUSE; AT11A_MOUSE; F6Z4J2_MOUSE; E9Q3G7_MOUSE; Q8BGE2_MOUSE; F6QJS5_MOUSE; F6Z063_MOUSE; F6R5M4_MOUSE; D6RII8_MOUSE	ENSMUST00000091237; ENSMUST00000091237; ENSMUST00000132974.8; ENSMUST00000033818.10; ENSMUST00000131804.2; ENSMUST00000143359.8; ENSMUST00000152273.2; ENSMUST00000133338.8	ENSMUSP00000088779; ENSMUSP00000088779; ENSMUSP00000117091.2; ENSMUSP00000033818.4; ENSMUSP00000121567.2; ENSMUSP00000114312.2; ENSMUSP00000121989.2; ENSMUSP00000120625.2	ENSMUSG00000031441	chr8	12807014	12918728	+			nucleotide binding, magnesium ion binding, lytic vacuole, nucleoside binding, purine nucleoside binding, catalytic activity, phospholipid-translocating ATPase activity, transporter activity, lipid transporter activity, binding, ATP binding, phospholipid transporter activity, intracellular, cell, cytoplasm, lysosome, lysosomal membrane, endosome, vacuole, vacuolar membrane, endoplasmic reticulum, …	GO:0000166, GO:0000287, GO:0000323, GO:0001882, GO:0001883, GO:0003824, GO:0004012, GO:0005215, GO:0005319, GO:0005488, GO:0005524, GO:0005548, GO:0005622, GO:0005623, GO:0005737, GO:0005764, GO:0005765, GO:0005768, GO:0005773, GO:0005774, GO:0005783, GO:0005886, GO:0006810, GO:0006869, GO:0010876, GO:0012505, GO:0015748, GO:0015914, GO:0016020, GO:0016021, GO:0016462, GO:0016787, GO:0016817, GO:…			4759.43	4771.93	4746.93	-0.00757602	0.887115	0.999895	FALSE	4923	4944	4448	4707	4798	4736	4771	4747
ENSMUSG00000026478	Lamc1	protein_coding	Laminin subunit gamma-1; Laminin subunit gamma-1; Laminin, gamma 1; Laminin subunit gamma-1; Lamc1 protein; Uncharacterized protein; Laminin subunit gamma-1; Laminin, gamma 1; Laminin, gamma 1	Lamc1, Lamb-2, Lamc-1; Lamc1; Lamc1; Lamc1; Lamc1; Lamc1; Lamc1; Lamc1; Lamc1	P02468; Q3UNG0; F8VQJ3; Q3UFZ9; Q6PHM1; Q3TRH4; Q3URV4; F6SFQ3; F6TLW1	LAMC1_MOUSE; Q3UNG0_MOUSE; F8VQJ3_MOUSE; Q3UFZ9_MOUSE; Q6PHM1_MOUSE; Q3TRH4_MOUSE; Q3URV4_MOUSE; F6SFQ3_MOUSE; F6TLW1_MOUSE	; ENSMUST00000027752.15; ; ; ENSMUST00000161744.2; ENSMUST00000163011.2	; ENSMUSP00000027752.9; ; ; ENSMUSP00000124662.2; ENSMUSP00000124216.2	ENSMUSG00000026478	chr1	153094668	153208532	-	ECM-receptor interaction, Pathways in cancer, PI3K-Akt signaling pathway, Prion diseases, Toxoplasmosis, Focal adhesion, Amoebiasis, Small cell lung cancer	mmu04512, mmu05200, mmu04151, mmu05020, mmu05145, mmu04510, mmu05146, mmu05222					4727.29	4680.42	4774.17	0.0286071	0.554922	0.999895	FALSE	4625	4989	4427	4765	4898	4660	4680	4774
ENSMUSG00000055065	Ddx17	protein_coding	Probable ATP-dependent RNA helicase DDX17; Probable ATP-dependent RNA helicase DDX17; Probable ATP-dependent RNA helicase DDX17; RNA helicase; RNA helicase; RNA-binding protein FUS; Uncharacterized protein; DEAD (Asp-Glu-Ala-Asp) box polypeptide 17	Ddx17; Ddx17; Ddx17; Ddx17; Ddx17; Ddx17; Ddx17; Ddx17	Q501J6; Q6P5G1; Q8BIN2; Q3U741; Q3TU25; Q78W10; Q3U6Y5; Q8K392	DDX17_MOUSE; DDX17_MOUSE; DDX17_MOUSE; Q3U741_MOUSE; Q3TU25_MOUSE; Q78W10_MOUSE; Q3U6Y5_MOUSE; Q8K392_MOUSE	ENSMUST00000229431, ENSMUST00000229877; ENSMUST00000229431, ENSMUST00000229877; ENSMUST00000229431, ENSMUST00000229877; ENSMUST00000054014.9; ENSMUST00000231053.2; ;	ENSMUSP00000155737, ENSMUSP00000155307; ENSMUSP00000155737, ENSMUSP00000155307; ENSMUSP00000155737, ENSMUSP00000155307; ENSMUSP00000055535.7; ENSMUSP00000155365.2; ;	ENSMUSG00000055065	chr15	79411937	79430942	-			nucleotide binding, transcription factor activity, protein binding, transcription factor activity, transcription factor binding, nucleoside binding, purine nucleoside binding, nucleic acid binding, transcription cofactor activity, transcription coactivator activity, RNA binding, RNA helicase activity, catalytic activity, ATP-dependent RNA helicase activity, helicase activity, receptor binding, bi…	GO:0000166, GO:0000988, GO:0000989, GO:0001882, GO:0001883, GO:0003676, GO:0003712, GO:0003713, GO:0003723, GO:0003724, GO:0003824, GO:0004004, GO:0004386, GO:0005102, GO:0005488, GO:0005515, GO:0005524, GO:0005622, GO:0005623, GO:0005634, GO:0005654, GO:0006139, GO:0006351, GO:0006355, GO:0006357, GO:0006366, GO:0006725, GO:0006807, GO:0007154, GO:0007165, GO:0007275, GO:0007517, GO:0007519, GO:…			4726.25	4770.81	4681.68	-0.0272009	0.582627	0.999895	FALSE	4704	5049	4560	4546	4702	4796	4771	4681
ENSMUSG00000054008	Ndst1	protein_coding	Bifunctional heparan sulfate N-deacetylase/N-sulfotransferase 1; Bifunctional heparan sulfate N-deacetylase/N-sulfotransferase 1; Bifunctional heparan sulfate N-deacetylase/N-sulfotransferase 1; Bifunctional heparan sulfate N-deacetylase/N-sulfotransferase 1; Bifunctional heparan sulfate N-deacetylase/N-sulfotransferase 1; Bifunctional heparan sulfate N-deacetylase/N-sulfotransferase 1; N-deacety…	Ndst1; Ndst1; Ndst1; Ndst1; Ndst1; Ndst1; Ndst1; Ndst1; Ndst1; Ndst1	Q3UHN9; O70353; Q3TBX3; Q3TDS3; Q8BZE5; Q9R206; A0A494B9X7; A0A494B9V2; A0A494BBA6; A0A494B9A5	NDST1_MOUSE; NDST1_MOUSE; NDST1_MOUSE; NDST1_MOUSE; NDST1_MOUSE; NDST1_MOUSE; A0A494B9X7_MOUSE; A0A494B9V2_MOUSE; A0A494BBA6_MOUSE; A0A494B9A5_MOUSE	ENSMUST00000169273, ENSMUST00000237783; ENSMUST00000169273, ENSMUST00000237783; ENSMUST00000169273, ENSMUST00000237783; ENSMUST00000169273, ENSMUST00000237783; ENSMUST00000169273, ENSMUST00000237783; ENSMUST00000169273, ENSMUST00000237783; ENSMUST00000237070.2; ENSMUST00000237885.2; ENSMUST00000235795.2; ENSMUST00000237572.2	ENSMUSP00000126623, ENSMUSP00000158312; ENSMUSP00000126623, ENSMUSP00000158312; ENSMUSP00000126623, ENSMUSP00000158312; ENSMUSP00000126623, ENSMUSP00000158312; ENSMUSP00000126623, ENSMUSP00000158312; ENSMUSP00000126623, ENSMUSP00000158312; ENSMUSP00000157852.2; ENSMUSP00000157775.2; ENSMUSP00000158439.2; ENSMUSP00000157512.2	ENSMUSG00000054008	chr18	60817566	60881722	-	Metabolic pathways, Glycosaminoglycan biosynthesis - heparan sulfate / heparin	mmu01100, mmu00534	MAPK cascade, polysaccharide biosynthetic process, skeletal system development, N-acetylglucosamine 6-O-sulfotransferase activity, N-acetylgalactosamine 4-O-sulfotransferase activity, blood vessel development, vasculature development, cardiac chamber development, cardiac septum development, catalytic activity, GPI-anchor transamidase activity, alcohol sulfotransferase activity, heparan sulfate 2-…	GO:0000165, GO:0000271, GO:0001501, GO:0001517, GO:0001537, GO:0001568, GO:0001944, GO:0003205, GO:0003279, GO:0003824, GO:0003923, GO:0004027, GO:0004394, GO:0005622, GO:0005623, GO:0005737, GO:0005794, GO:0005975, GO:0005976, GO:0006022, GO:0006464, GO:0006468, GO:0006476, GO:0006477, GO:0006790, GO:0006793, GO:0006796, GO:0006807, GO:0006950, GO:0006952, GO:0006954, GO:0007154, GO:0007165, GO:…			4707.67	4699.82	4715.53	0.00481374	0.912294	0.999895	FALSE	4645	5016	4439	4575	4834	4737	4700	4715
ENSMUSG00000031502	Col4a1	protein_coding	Collagen alpha-1(IV) chain; Collagen alpha-1(IV) chain; Collagen alpha-1(IV) chain; Collagen alpha-1(IV) chain; Collagen alpha-1(IV) chain; Collagen alpha-1(IV) chain; Collagen alpha-1(IV) chain; Collagen alpha-1(IV) chain; Collagen, type IV, alpha 1; Collagen, type IV, alpha 1; Collagen, type IV, alpha 1; Collagen, type IV, alpha 1	Col4a1; Col4a1; Col4a1; Col4a1; Col4a1; Col4a1; Col4a1; Col4a1; Col4a1; Col4a1; Col4a1; Col4a1	P02463; Q3UHJ4; Q3UJE7; Q3UQV2; Q53X35; Q6GQS7; Q6PHB5; Q99LQ8; A0A1B0GRC0; A0A1B0GSI7; A0A1B0GT69; A0A140LHU8	CO4A1_MOUSE; CO4A1_MOUSE; CO4A1_MOUSE; CO4A1_MOUSE; CO4A1_MOUSE; CO4A1_MOUSE; CO4A1_MOUSE; CO4A1_MOUSE; A0A1B0GRC0_MOUSE; A0A1B0GSI7_MOUSE; A0A1B0GT69_MOUSE; A0A140LHU8_MOUSE	ENSMUST00000033898; ENSMUST00000033898; ENSMUST00000033898; ENSMUST00000033898; ENSMUST00000033898; ENSMUST00000033898; ENSMUST00000033898; ENSMUST00000033898; ENSMUST00000209598.2; ENSMUST00000209735.2; ENSMUST00000209661.2; ENSMUST00000208095.2	ENSMUSP00000033898; ENSMUSP00000033898; ENSMUSP00000033898; ENSMUSP00000033898; ENSMUSP00000033898; ENSMUSP00000033898; ENSMUSP00000033898; ENSMUSP00000033898; ENSMUSP00000147459.2; ENSMUSP00000147951.2; ENSMUSP00000148226.2; ENSMUSP00000146554.2	ENSMUSG00000031502	chr8	11248423	11362826	-	ECM-receptor interaction, Pathways in cancer, PI3K-Akt signaling pathway, Focal adhesion, AGE-RAGE signaling pathway in diabetic complications, Amoebiasis, Small cell lung cancer, Protein digestion and absorption	mmu04512, mmu05200, mmu04151, mmu04510, mmu04933, mmu05146, mmu05222, mmu04974	response to acid chemical, angiogenesis, blood vessel development, patterning of blood vessels, eye development, urogenital system development, morphogenesis of a branching structure, vasculature development, morphogenesis of an epithelium, structural molecule activity, extracellular matrix structural constituent, binding, protein binding, extracellular region, proteinaceous extracellular matrix,…	GO:0001101, GO:0001525, GO:0001568, GO:0001569, GO:0001654, GO:0001655, GO:0001763, GO:0001944, GO:0002009, GO:0005198, GO:0005201, GO:0005488, GO:0005515, GO:0005576, GO:0005578, GO:0005581, GO:0005587, GO:0005604, GO:0007154, GO:0007165, GO:0007166, GO:0007167, GO:0007169, GO:0007275, GO:0007389, GO:0007399, GO:0007417, GO:0007420, GO:0007423, GO:0007528, GO:0009653, GO:0009719, GO:0009888, GO:…			4651.73	4603.59	4699.86	0.0298524	0.533276	0.999895	FALSE	4555	4888	4368	4579	4807	4713	4603	4699
ENSMUSG00000023959	Clic5	protein_coding	Chloride intracellular channel protein 5; Chloride intracellular channel protein 5; Chloride intracellular channel protein; Chloride intracellular channel protein	Clic5; Clic5; Clic5; Clic5	Q8BXK9; Q3U0H8; Q9CYD1; A0A668KLB7	CLIC5_MOUSE; CLIC5_MOUSE; Q9CYD1_MOUSE; A0A668KLB7_MOUSE	ENSMUST00000024755; ENSMUST00000024755; ENSMUST00000239215.2	ENSMUSP00000024755; ENSMUSP00000024755; ENSMUSP00000159274.2	ENSMUSG00000023959	chr17	44445659	44591059	+			cell morphogenesis, cell morphogenesis involved in differentiation, response to dietary excess, diet induced thermogenesis, epithelial cell development, columnar/cuboidal epithelial cell differentiation, columnar/cuboidal epithelial cell development, auditory receptor cell morphogenesis, system process, transporter activity, ion channel activity, voltage-gated ion channel activity, anion channel …	GO:0000902, GO:0000904, GO:0002021, GO:0002024, GO:0002064, GO:0002065, GO:0002066, GO:0002093, GO:0003008, GO:0005215, GO:0005216, GO:0005244, GO:0005253, GO:0005254, GO:0005576, GO:0005622, GO:0005623, GO:0005737, GO:0005794, GO:0005856, GO:0006810, GO:0006811, GO:0006820, GO:0006821, GO:0007275, GO:0007399, GO:0007423, GO:0007600, GO:0007605, GO:0008104, GO:0008152, GO:0008509, GO:0008544, GO:…			4632.35	4641.2	4623.5	-0.00551219	0.936299	0.999895	FALSE	4522	5118	4283	4590	4742	4538	4641	4623
ENSMUSG00000039262	Prrc2b	protein_coding	Protein PRRC2B; Protein PRRC2B; Protein PRRC2B; MKIAA0515 protein; Proline-rich coiled-coil 2B; Proline-rich coiled-coil 2B; Proline-rich coiled-coil 2B; Proline-rich coiled-coil 2B	Prrc2b, Bat2l, Bat2l1, Kiaa0515; Prrc2b, Bat2l, Bat2l1, Kiaa0515; Prrc2b, Bat2l, Bat2l1, Kiaa0515; Prrc2b, Bat2l, mKIAA0515; Prrc2b; Prrc2b; Prrc2b; Prrc2b	Q7TPM1; A2AN31; Q8C755; Q80TY7; F6Q3E1; F6V431; F7AYW2; F8WHT3	PRC2B_MOUSE; PRC2B_MOUSE; PRC2B_MOUSE; Q80TY7_MOUSE; F6Q3E1_MOUSE; F6V431_MOUSE; F7AYW2_MOUSE; F8WHT3_MOUSE	ENSMUST00000036691; ENSMUST00000036691; ENSMUST00000036691; ENSMUST00000128936.2; ENSMUST00000156313.8; ENSMUST00000132459.8; ENSMUST00000069817.15	ENSMUSP00000035734; ENSMUSP00000035734; ENSMUSP00000035734; ENSMUSP00000121664.2; ENSMUSP00000114994.2; ENSMUSP00000116429.2; ENSMUSP00000064892.9	ENSMUSG00000039262	chr2	32041094	32124549	+			nucleic acid binding, RNA binding, binding, cellular process, cell differentiation, developmental process, single-organism process, single-organism cellular process, single-organism developmental process, poly(A) RNA binding, cellular developmental process, organic cyclic compound binding, heterocyclic compound binding	GO:0003676, GO:0003723, GO:0005488, GO:0009987, GO:0030154, GO:0032502, GO:0044699, GO:0044763, GO:0044767, GO:0044822, GO:0048869, GO:0097159, GO:1901363			4608.69	4580.96	4636.41	0.0173529	0.677526	0.999895	FALSE	4621	4690	4432	4614	4669	4625	4581	4636
ENSMUSG00000053646	Plxnb1	protein_coding	Plexin-B1; Plexin-B1; Plexin-B1; Plexin-B1; Plexin B1; Plexin B1; Plexin B1	Plxnb1, Kiaa0407; Plxnb1, Kiaa0407; Plxnb1, Kiaa0407; Plxnb1, Kiaa0407; Plxnb1; Plxnb1; Plxnb1	Q8CJH3; E9QKS4; Q6ZQC3; Q80ZZ1; B2RWT9; A0A0G2JDM9; D3YUD0	PLXB1_MOUSE; PLXB1_MOUSE; PLXB1_MOUSE; PLXB1_MOUSE; B2RWT9_MOUSE; A0A0G2JDM9_MOUSE; D3YUD0_MOUSE	ENSMUST00000072093; ENSMUST00000072093; ENSMUST00000072093; ENSMUST00000072093; ENSMUST00000192988.3; ENSMUST00000130366.2, ENSMUST00000131462.8	ENSMUSP00000071966; ENSMUSP00000071966; ENSMUSP00000071966; ENSMUSP00000071966; ENSMUSP00000142431.2; ENSMUSP00000114358.2, ENSMUSP00000115265.2	ENSMUSG00000053646	chr9	108924457	108948985	+	Axon guidance	mmu04360	cell morphogenesis, cell morphogenesis involved in differentiation, skeletal system development, ossification, semaphorin receptor complex, signal transducer activity, receptor activity, transmembrane signaling receptor activity, binding, protein binding, cell, plasma membrane, integral component of plasma membrane, movement of cell or subcellular component, chemotaxis, organelle organization, cy…	GO:0000902, GO:0000904, GO:0001501, GO:0001503, GO:0002116, GO:0004871, GO:0004872, GO:0004888, GO:0005488, GO:0005515, GO:0005623, GO:0005886, GO:0005887, GO:0006928, GO:0006935, GO:0006996, GO:0007010, GO:0007154, GO:0007155, GO:0007162, GO:0007165, GO:0007166, GO:0007275, GO:0007399, GO:0007409, GO:0007411, GO:0008283, GO:0008285, GO:0008360, GO:0009605, GO:0009653, GO:0009966, GO:0009967, GO:…			4608.11	4668.68	4547.55	-0.0379181	0.417471	0.999895	FALSE	4531	4787	4688	4435	4438	4769	4668	4547
ENSMUSG00000003847	Nfat5	protein_coding	Nuclear factor of activated T-cells 5; Nuclear factor of activated T-cells 5; Nuclear factor of activated T-cells 5; Nuclear factor of activated T-cells 5; Nuclear factor of activated T-cells 5; Nuclear factor of activated T-cells 5; RHD domain-containing protein; Nuclear factor of activated T-cells 5, tonicity-responsive; Nuclear factor of activated T cells 5; Uncharacterized protein; Nuclear fa…	Nfat5; Nfat5; Nfat5; Nfat5; Nfat5; Nfat5; Nfat5; Nfat5; Nfat5; Nfat5; Nfat5; Nfat5, mKIAA0827; Nfat5; Nfat5, Nfatz2; Nfat5, Nfatz1; Nfat5; Nfat5	Q9WV30; E9Q0P3; E9Q6U2; G5E8N9; Q91WY0; Q9JLA1; Q3UZ77; Q8C778; D6RH40; Q3UW17; F6ZRF0; Q80TR0; F6VCW7; Q9JIH4; Q9JIH5; Q8VHJ6; A0A1U6URG8	NFAT5_MOUSE; NFAT5_MOUSE; NFAT5_MOUSE; NFAT5_MOUSE; NFAT5_MOUSE; NFAT5_MOUSE; Q3UZ77_MOUSE; Q8C778_MOUSE; D6RH40_MOUSE; Q3UW17_MOUSE; F6ZRF0_MOUSE; Q80TR0_MOUSE; F6VCW7_MOUSE; Q9JIH4_MOUSE; Q9JIH5_MOUSE; Q8VHJ6_MOUSE; A0A1U6URG8_MOUSE	ENSMUST00000075922, ENSMUST00000125721, ENSMUST00000133026, ENSMUST00000151114, ENSMUST00000169453; ENSMUST00000075922, ENSMUST00000125721, ENSMUST00000133026, ENSMUST00000151114, ENSMUST00000169453; ENSMUST00000075922, ENSMUST00000125721, ENSMUST00000133026, ENSMUST00000151114, ENSMUST00000169453; ENSMUST00000075922, ENSMUST00000125721, ENSMUST00000133026, ENSMUST00000151114, ENSMUST00000169453;…	ENSMUSP00000075311, ENSMUSP00000116094, ENSMUSP00000116631, ENSMUSP00000119370, ENSMUSP00000127784; ENSMUSP00000075311, ENSMUSP00000116094, ENSMUSP00000116631, ENSMUSP00000119370, ENSMUSP00000127784; ENSMUSP00000075311, ENSMUSP00000116094, ENSMUSP00000116631, ENSMUSP00000119370, ENSMUSP00000127784; ENSMUSP00000075311, ENSMUSP00000116094, ENSMUSP00000116631, ENSMUSP00000119370, ENSMUSP00000127784;…	ENSMUSG00000003847	chr8	108020102	108106149	+			regulatory region DNA binding, transcription regulatory region sequence-specific DNA binding, RNA polymerase II regulatory region sequence-specific DNA binding, RNA polymerase II core promoter proximal region sequence-specific DNA binding, RNA polymerase II transcription factor activity, sequence-specific DNA binding, transcription factor activity, RNA polymerase II core promoter proximal region …	GO:0000975, GO:0000976, GO:0000977, GO:0000978, GO:0000981, GO:0000982, GO:0000987, GO:0001012, GO:0001067, GO:0001071, GO:0001077, GO:0001159, GO:0001228, GO:0001816, GO:0003676, GO:0003677, GO:0003690, GO:0003700, GO:0005488, GO:0005622, GO:0005623, GO:0005634, GO:0005654, GO:0005737, GO:0006139, GO:0006351, GO:0006355, GO:0006357, GO:0006366, GO:0006725, GO:0006807, GO:0007154, GO:0007165, GO:…			4599.08	4541.85	4656.31	0.0358995	0.543054	0.999895	FALSE	4435	4924	4266	4912	4783	4275	4541	4656
ENSMUSG00000005417	Mprip	protein_coding	Myosin phosphatase Rho-interacting protein; Myosin phosphatase Rho-interacting protein; Myosin phosphatase Rho-interacting protein; Myosin phosphatase Rho-interacting protein; Myosin phosphatase Rho-interacting protein; Myosin phosphatase Rho-interacting protein; Myosin phosphatase Rho-interacting protein; Myosin phosphatase Rho-interacting protein; Myosin phosphatase Rho-interacting protein; Myo…	Mprip, Kiaa0864, Mrip, Rhoip3; Mprip, Kiaa0864, Mrip, Rhoip3; Mprip, Kiaa0864, Mrip, Rhoip3; Mprip, Kiaa0864, Mrip, Rhoip3; Mprip, Kiaa0864, Mrip, Rhoip3; Mprip, Kiaa0864, Mrip, Rhoip3; Mprip, Kiaa0864, Mrip, Rhoip3; Mprip, Kiaa0864, Mrip, Rhoip3; Mprip, Kiaa0864, Mrip, Rhoip3; Mprip, Kiaa0864, Mrip, Rhoip3; Mprip, Kiaa0864, Mrip, Rhoip3; Mprip, AA536749; Mprip, AA536749, mKIAA0864; Mprip; Mprip;…	P97434; Q3TBR5; Q3TC85; Q3TRS0; Q3U1Y8; Q3U3E4; Q5SWZ3; Q5SWZ4; Q5SWZ7; Q6P559; Q80YC8; Q3TRS8; Q8CHC7; F6XZM9; F6RND9; F6S5I0; Q5SWZ5	MPRIP_MOUSE; MPRIP_MOUSE; MPRIP_MOUSE; MPRIP_MOUSE; MPRIP_MOUSE; MPRIP_MOUSE; MPRIP_MOUSE; MPRIP_MOUSE; MPRIP_MOUSE; MPRIP_MOUSE; MPRIP_MOUSE; Q3TRS8_MOUSE; Q8CHC7_MOUSE; F6XZM9_MOUSE; F6RND9_MOUSE; F6S5I0_MOUSE; Q5SWZ5_MOUSE	ENSMUST00000072031, ENSMUST00000108751, ENSMUST00000116371; ENSMUST00000072031, ENSMUST00000108751, ENSMUST00000116371; ENSMUST00000072031, ENSMUST00000108751, ENSMUST00000116371; ENSMUST00000072031, ENSMUST00000108751, ENSMUST00000116371; ENSMUST00000072031, ENSMUST00000108751, ENSMUST00000116371; ENSMUST00000072031, ENSMUST00000108751, ENSMUST00000116371; ENSMUST00000072031, ENSMUST00000108751,…	ENSMUSP00000071914, ENSMUSP00000104382, ENSMUSP00000112072; ENSMUSP00000071914, ENSMUSP00000104382, ENSMUSP00000112072; ENSMUSP00000071914, ENSMUSP00000104382, ENSMUSP00000112072; ENSMUSP00000071914, ENSMUSP00000104382, ENSMUSP00000112072; ENSMUSP00000071914, ENSMUSP00000104382, ENSMUSP00000112072; ENSMUSP00000071914, ENSMUSP00000104382, ENSMUSP00000112072; ENSMUSP00000071914, ENSMUSP00000104382,…	ENSMUSG00000005417	chr11	59552131	59671686	+			stress fiber, regulation of protein phosphorylation, positive regulation of protein phosphorylation, actin binding, binding, protein binding, intracellular, cell, cytoplasm, cytoskeleton, cell-cell junction, adherens junction, cell-cell adherens junction, cell-substrate adherens junction, focal adhesion, cellular protein modification process, protein phosphorylation, protein dephosphorylation, ph…	GO:0001725, GO:0001932, GO:0001934, GO:0003779, GO:0005488, GO:0005515, GO:0005622, GO:0005623, GO:0005737, GO:0005856, GO:0005911, GO:0005912, GO:0005913, GO:0005924, GO:0005925, GO:0006464, GO:0006468, GO:0006470, GO:0006793, GO:0006796, GO:0007155, GO:0008092, GO:0008104, GO:0008152, GO:0009892, GO:0009893, GO:0009987, GO:0010562, GO:0010563, GO:0010604, GO:0010605, GO:0010921, GO:0010923, GO:…			4485.61	4533.46	4437.77	-0.0307716	0.516741	0.999895	FALSE	4411	4731	4459	4297	4427	4589	4533	4437
ENSMUSG00000052512	Nav2	protein_coding	Neuron navigator 2; Neuron navigator 2; Neuron navigator 2; Calponin-homology (CH) domain-containing protein; Calponin-homology (CH) domain-containing protein; Calponin-homology (CH) domain-containing protein; MKIAA3015 protein; Calponin-homology (CH) domain-containing protein; Neuron navigator 2; Neuron navigator 2; Neuron navigator 2; Neuron navigator 2	Nav2; Nav2; Nav2; Nav2; Nav2; Nav2; Nav2, mKIAA3015; Nav2; Nav2; Nav2; Nav2; Nav2	V9GXT5; B2RWS4; V9GWV3; Q3TYU9; Q8BYE8; Q8BYJ2; Q6ZPE7; Q8BJG0; A0A5F8MPR0; V9GXT3; V9GX91; E9Q842	V9GXT5_MOUSE; B2RWS4_MOUSE; V9GWV3_MOUSE; Q3TYU9_MOUSE; Q8BYE8_MOUSE; Q8BYJ2_MOUSE; Q6ZPE7_MOUSE; Q8BJG0_MOUSE; A0A5F8MPR0_MOUSE; V9GXT3_MOUSE; V9GX91_MOUSE; E9Q842_MOUSE	ENSMUST00000184124.8; ENSMUST00000184109.2; ; ; ENSMUST00000207743.2; ENSMUST00000183659.8; ENSMUST00000184945.8; ENSMUST00000064395.13	ENSMUSP00000139312.2; ENSMUSP00000138846.2; ; ; ENSMUSP00000159080.2; ENSMUSP00000139309.2; ENSMUSP00000139045.2; ENSMUSP00000067448.7	ENSMUSG00000052512	chr7	48558464	49259838	+							4479.62	4620.53	4338.7	-0.0907754	0.0405838	0.999895	FALSE	4487	4699	4676	4270	4272	4474	4620	4338
ENSMUSG00000049001	Ndnf	protein_coding	Protein NDNF; Protein NDNF; Protein NDNF	Ndnf; Ndnf; Ndnf	Q8C119; Q80VN3; Q8BWV6	NDNF_MOUSE; NDNF_MOUSE; NDNF_MOUSE	ENSMUST00000054351; ENSMUST00000054351; ENSMUST00000054351	ENSMUSP00000051297; ENSMUSP00000051297; ENSMUSP00000051297	ENSMUSG00000049001	chr6	65648574	65689310	+			angiogenesis, blood vessel development, response to hypoxia, neuron migration, vasculature development, response to ischemia, binding, glycosaminoglycan binding, extracellular region, proteinaceous extracellular matrix, aminoglycan metabolic process, proteoglycan metabolic process, cellular protein modification process, sulfur compound metabolic process, nitrogen compound metabolic process, apopt…	GO:0001525, GO:0001568, GO:0001666, GO:0001764, GO:0001944, GO:0002931, GO:0005488, GO:0005539, GO:0005576, GO:0005578, GO:0006022, GO:0006029, GO:0006464, GO:0006790, GO:0006807, GO:0006915, GO:0006928, GO:0006950, GO:0007154, GO:0007155, GO:0007165, GO:0007263, GO:0007275, GO:0007399, GO:0008152, GO:0008201, GO:0008219, GO:0009100, GO:0009611, GO:0009628, GO:0009653, GO:0009987, GO:0010720, GO:…			4454.94	4457.3	4452.57	-0.00153078	0.988812	0.999895	FALSE	4291	4813	4268	4513	4584	4260	4457	4452
ENSMUSG00000057738	Sptan1	protein_coding	Spectrin alpha chain, non-erythrocytic 1; Spectrin alpha chain, non-erythrocytic 1; Spectrin alpha chain, non-erythrocytic 1; Spectrin alpha chain, non-erythrocytic 1; Spectrin alpha chain, non-erythrocytic 1; Spna2 protein; Spna2 protein; Spna2 protein; Spectrin alpha, non-erythrocytic 1; Spectrin alpha, non-erythrocytic 1; Spectrin alpha, non-erythrocytic 1; Spectrin alpha, non-erythrocytic 1; …	Sptan1, Spna2, Spta2; Sptan1, Spna2, Spta2; Sptan1, Spna2, Spta2; Sptan1, Spna2, Spta2; Sptan1, Spna2, Spta2; Sptan1, Spna2; Sptan1, Spna2; Sptan1, Spna2; Sptan1, Spna2; Sptan1, Spna2; Sptan1, Spna2; Sptan1, Spna2; Sptan1, Spna2; Sptan1, Spna2; Sptan1, Spna2; Sptan1, Spna2; Sptan1; Sptan1, Spna2; Sptan1, Spna2; Sptan1, Spna2	P16546; A3KGU6; A3KGU8; Q8K380; Q9CT05; B2RXX6; B9EKJ1; B7ZWK3; A3KGU9; A3KGU5; A3KGU7; E9Q447; Q3TNY2; Q3V1V5; Q3URW8; A3KGU4; A0A5F8MQC3; Q3TYI8; Q58ES7; Q6PA04	SPTN1_MOUSE; SPTN1_MOUSE; SPTN1_MOUSE; SPTN1_MOUSE; SPTN1_MOUSE; B2RXX6_MOUSE; B9EKJ1_MOUSE; B7ZWK3_MOUSE; A3KGU9_MOUSE; A3KGU5_MOUSE; A3KGU7_MOUSE; E9Q447_MOUSE; Q3TNY2_MOUSE; Q3V1V5_MOUSE; Q3URW8_MOUSE; A3KGU4_MOUSE; A0A5F8MQC3_MOUSE; Q3TYI8_MOUSE; Q58ES7_MOUSE; Q6PA04_MOUSE	ENSMUST00000046257, ENSMUST00000095083; ENSMUST00000046257, ENSMUST00000095083; ENSMUST00000046257, ENSMUST00000095083; ENSMUST00000046257, ENSMUST00000095083; ENSMUST00000046257, ENSMUST00000095083; ; ENSMUST00000129241.3; ENSMUST00000113717.8; ENSMUST00000100225.9; ENSMUST00000113719.9; ; ENSMUST00000113741.8; ENSMUST00000238871.2; ;	ENSMUSP00000047792, ENSMUSP00000092697; ENSMUSP00000047792, ENSMUSP00000092697; ENSMUSP00000047792, ENSMUSP00000092697; ENSMUSP00000047792, ENSMUSP00000092697; ENSMUSP00000047792, ENSMUSP00000092697; ; ENSMUSP00000121116.3; ENSMUSP00000109346.2; ENSMUSP00000097797.3; ENSMUSP00000109348.3; ; ENSMUSP00000109370.3; ENSMUSP00000159182.2; ;	ENSMUSG00000057738	chr2	29855572	29921463	+	Apoptosis	mmu04210					4425.96	4446.98	4404.93	-0.0137038	0.76814	0.999895	FALSE	4342	4609	4390	4287	4412	4516	4447	4405
ENSMUSG00000022822	Abcc5	protein_coding	ATP-binding cassette sub-family C member 5; ATP-binding cassette sub-family C member 5; ATP-binding cassette sub-family C member 5; ATP-binding cassette protein; Abcc5 protein; ATP-binding cassette, sub-family C (CFTR/MRP), member 5; ATP-binding cassette, sub-family C (CFTR/MRP), member 5; ATP-binding cassette, sub-family C (CFTR/MRP), member 5	Abcc5, Abcc5a, Mrp5; Abcc5, Abcc5a, Mrp5; Abcc5, Abcc5a, Mrp5; Abcc5, Abcc5a; Abcc5; Abcc5; Abcc5; Abcc5	Q9R1X5; O88284; Q5CZY2; Q9JL43; Q8CFP9; Q6P8Q2; A0A338P7E4; F8WJ10	MRP5_MOUSE; MRP5_MOUSE; MRP5_MOUSE; Q9JL43_MOUSE; Q8CFP9_MOUSE; Q6P8Q2_MOUSE; A0A338P7E4_MOUSE; F8WJ10_MOUSE	ENSMUST00000079158, ENSMUST00000115547; ENSMUST00000079158, ENSMUST00000115547; ENSMUST00000079158, ENSMUST00000115547; ; ENSMUST00000096199.5; ENSMUST00000232044.2; ENSMUST00000077867.10	ENSMUSP00000078158, ENSMUSP00000111209; ENSMUSP00000078158, ENSMUSP00000111209; ENSMUSP00000078158, ENSMUSP00000111209; ; ENSMUSP00000093913.5; ENSMUSP00000156205.2; ENSMUSP00000077031.4	ENSMUSG00000022822	chr16	20150053	20245144	-	ABC transporters	mmu02010	nucleotide binding, nucleoside binding, purine nucleoside binding, catalytic activity, transporter activity, binding, ATP binding, intracellular, cell, cytoplasm, transport, ion transport, anion transport, anion transmembrane transporter activity, organic anion transmembrane transporter activity, ion transmembrane transporter activity, primary active transmembrane transporter activity, P-P-bond-h…	GO:0000166, GO:0001882, GO:0001883, GO:0003824, GO:0005215, GO:0005488, GO:0005524, GO:0005622, GO:0005623, GO:0005737, GO:0006810, GO:0006811, GO:0006820, GO:0008509, GO:0008514, GO:0015075, GO:0015399, GO:0015405, GO:0015711, GO:0016020, GO:0016021, GO:0016462, GO:0016787, GO:0016817, GO:0016818, GO:0016820, GO:0016887, GO:0017076, GO:0017111, GO:0022804, GO:0022857, GO:0022891, GO:0022892, GO:…			4423.04	4461.97	4384.1	-0.0253963	0.572925	0.999895	FALSE	4354	4573	4458	4311	4309	4532	4461	4384
ENSMUSG00000020674	Pxdn	protein_coding	Peroxidasin homolog; Peroxidasin homolog; Peroxidasin homolog; Peroxidasin; Peroxidasin homolog (Drosophila); MKIAA0230 protein; Peroxidasin	Pxdn, Kiaa0230; Pxdn, Kiaa0230; Pxdn, Kiaa0230; Pxdn; Pxdn; Pxdn, mKIAA0230; Pxdn	Q3UQ28; A4FU83; E9QNQ9; A0A1W2P6L9; B2RX13; Q80U60; D3Z5M7	PXDN_MOUSE; PXDN_MOUSE; PXDN_MOUSE; A0A1W2P6L9_MOUSE; B2RX13_MOUSE; Q80U60_MOUSE; D3Z5M7_MOUSE	ENSMUST00000122328; ENSMUST00000122328; ENSMUST00000122328; ENSMUST00000220271.2; ; ENSMUST00000118321.3	ENSMUSP00000113703; ENSMUSP00000113703; ENSMUSP00000113703; ENSMUSP00000151320.2; ; ENSMUSP00000113477.3	ENSMUSG00000020674	chr12	29987607	30067657	+			catalytic activity, peroxidase activity, structural molecule activity, extracellular matrix structural constituent, binding, extracellular region, proteinaceous extracellular matrix, extracellular space, intracellular, cell, cytoplasm, endoplasmic reticulum, response to stress, response to oxidative stress, metabolic process, catabolic process, cellular process, endomembrane system, cellular comp…	GO:0003824, GO:0004601, GO:0005198, GO:0005201, GO:0005488, GO:0005576, GO:0005578, GO:0005615, GO:0005622, GO:0005623, GO:0005737, GO:0005783, GO:0006950, GO:0006979, GO:0008152, GO:0009056, GO:0009987, GO:0012505, GO:0016043, GO:0016209, GO:0016491, GO:0016684, GO:0020037, GO:0030198, GO:0031012, GO:0031982, GO:0031988, GO:0042743, GO:0042744, GO:0043062, GO:0043167, GO:0043169, GO:0043226, GO:…			4403.19	4381.97	4424.42	0.0139058	0.753705	0.999895	FALSE	4329	4605	4212	4369	4499	4405	4382	4424
ENSMUSG00000039477	Tnrc18	protein_coding	Trinucleotide repeat-containing gene 18 protein; Trinucleotide repeat-containing gene 18 protein; Trinucleotide repeat-containing gene 18 protein; Trinucleotide repeat containing 18; Trinucleotide repeat containing 18; Tnrc18 protein; Trinucleotide repeat containing 18	Tnrc18, Kiaa1856, Zfp469; Tnrc18, Kiaa1856, Zfp469; Tnrc18, Kiaa1856, Zfp469; Tnrc18; Tnrc18; Tnrc18, EG381742; Tnrc18	Q80WC3; Q1LZJ7; Q69Z86; A0A0G2JFH8; D3YV17; Q52KG0; F6Z7L1	TNC18_MOUSE; TNC18_MOUSE; TNC18_MOUSE; A0A0G2JFH8_MOUSE; D3YV17_MOUSE; Q52KG0_MOUSE; F6Z7L1_MOUSE	; ; ENSMUST00000198181.2; ENSMUST00000151477.8; ENSMUST00000152247.8	; ; ENSMUSP00000143178.2; ENSMUSP00000114769.3; ENSMUSP00000117651.3	ENSMUSG00000039477	chr5	142710416	142803417	-			chromatin, regulatory region DNA binding, transcription regulatory region sequence-specific DNA binding, regulatory region nucleic acid binding, nucleic acid binding, DNA binding, chromatin binding, double-stranded DNA binding, binding, intracellular, cell, nucleus, nuclear envelope, nucleoplasm, chromatin silencing complex, chromosome, cytoplasm, mitochondrion, nucleobase-containing compound met…	GO:0000785, GO:0000975, GO:0000976, GO:0001067, GO:0003676, GO:0003677, GO:0003682, GO:0003690, GO:0005488, GO:0005622, GO:0005623, GO:0005634, GO:0005635, GO:0005654, GO:0005677, GO:0005694, GO:0005737, GO:0005739, GO:0006139, GO:0006323, GO:0006325, GO:0006333, GO:0006338, GO:0006342, GO:0006351, GO:0006355, GO:0006725, GO:0006807, GO:0006996, GO:0008152, GO:0009058, GO:0009059, GO:0009889, GO:…			4400.19	4365.7	4434.69	0.0226148	0.611834	0.999895	FALSE	4326	4572	4199	4386	4419	4499	4365	4434
ENSMUSG00000054889	Dsp	protein_coding	Desmoplakin; Desmoplakin; Desmoplakin; Uncharacterized protein; Uncharacterized protein	Dsp; Dsp; Dsp; Dsp; Dsp	E9Q557; E9PZW0; Q9QZX5; Q9CV95; Q8BP77	DESP_MOUSE; E9PZW0_MOUSE; Q9QZX5_MOUSE; Q9CV95_MOUSE; Q8BP77_MOUSE	ENSMUST00000124830; ENSMUST00000127906.8; ;	ENSMUSP00000115062; ENSMUSP00000117252.2; ;	ENSMUSG00000054889	chr13	38335270	38382553	+	Arrhythmogenic right ventricular cardiomyopathy (ARVC)	mmu05412	action potential, cornified envelope, regulation of heart rate, desmosome organization, heart morphogenesis, system process, muscle system process, circulatory system process, heart process, cardiac chamber development, cardiac chamber morphogenesis, cardiac ventricle morphogenesis, ventricular compact myocardium morphogenesis, ventricular cardiac muscle tissue development, cardiac ventricle deve…	GO:0001508, GO:0001533, GO:0002027, GO:0002934, GO:0003007, GO:0003008, GO:0003012, GO:0003013, GO:0003015, GO:0003205, GO:0003206, GO:0003208, GO:0003223, GO:0003229, GO:0003231, GO:0003676, GO:0003723, GO:0005080, GO:0005198, GO:0005488, GO:0005515, GO:0005576, GO:0005622, GO:0005623, GO:0005634, GO:0005737, GO:0005856, GO:0005882, GO:0005886, GO:0005911, GO:0005912, GO:0005913, GO:0005916, GO:…			4359.25	4295.73	4422.77	0.0420364	0.353083	0.999895	FALSE	4261	4441	4186	4493	4513	4262	4296	4422
ENSMUSG00000026604	Ptpn14	protein_coding	Tyrosine-protein phosphatase non-receptor type 14; Tyrosine-protein phosphatase non-receptor type 14; protein-tyrosine-phosphatase; Tyrosine-protein phosphatase non-receptor type; Tyrosine-protein phosphatase non-receptor type; Tyrosine-protein phosphatase non-receptor type; Uncharacterized protein; Ptpn14 protein; PTP36-C isoform; PTP36-D isoform; FERM domain-containing protein; PTP36-A isoform	Ptpn14; Ptpn14; Ptpn14; Ptpn14; Ptpn14; Ptpn14; Ptpn14; Ptpn14, Safb2; Ptpn14; Ptpn14; Ptpn14; Ptpn14	Q62130; G5E8M1; Q8CAV9; Q8CE88; Q9JLJ8; A0A0R4J080; Q3UW79; Q3B844; Q9JLJ7; Q9JLJ6; Q8C3A0; Q9JLJ9	PTN14_MOUSE; PTN14_MOUSE; Q8CAV9_MOUSE; Q8CE88_MOUSE; Q9JLJ8_MOUSE; A0A0R4J080_MOUSE; Q3UW79_MOUSE; Q3B844_MOUSE; Q9JLJ7_MOUSE; Q9JLJ6_MOUSE; Q8C3A0_MOUSE; Q9JLJ9_MOUSE	ENSMUST00000097442; ENSMUST00000097442; ; ENSMUST00000027898.7; ; ;	ENSMUSP00000095051; ENSMUSP00000095051; ; ENSMUSP00000027898.7; ; ;	ENSMUSG00000026604	chr1	189460465	189608892	+			transcription factor activity, protein binding, transcription factor activity, transcription factor binding, vasculature development, lymph vessel development, lymphangiogenesis, transcription cofactor activity, catalytic activity, phosphoprotein phosphatase activity, protein tyrosine phosphatase activity, receptor binding, binding, protein binding, intracellular, cell, nucleus, nucleoplasm, cyto…	GO:0000988, GO:0000989, GO:0001944, GO:0001945, GO:0001946, GO:0003712, GO:0003824, GO:0004721, GO:0004725, GO:0005102, GO:0005488, GO:0005515, GO:0005622, GO:0005623, GO:0005634, GO:0005654, GO:0005737, GO:0005856, GO:0006139, GO:0006351, GO:0006355, GO:0006464, GO:0006470, GO:0006611, GO:0006725, GO:0006793, GO:0006796, GO:0006807, GO:0006810, GO:0006886, GO:0006913, GO:0007275, GO:0008104, GO:…			4359.4	4389.22	4329.57	-0.0197343	0.682988	0.999895	FALSE	4180	4606	4382	4367	4365	4256	4389	4329
ENSMUSG00000055322	Tns1	protein_coding	Tensin-1; SH2 domain-containing protein; Tensin 1; Uncharacterized protein; Tensin 1; Tensin 1; Phosphatase tensin-type domain-containing protein; Tensin 1; Tensin 1; Tensin 1; Tensin 1; Tns1 protein; Tensin 1; Tns1 protein; Tensin 1; Tensin 1; Tensin 1; Tensin 1; Tensin 1	Tns1; Tns1; Tns1; Tns1; Tns1; Tns1; Tns1; Tns1; Tns1; Tns1; Tns1; Tns1; Tns1, Tns; Tns1; Tns1; Tns1; Tns1; Tns1; Tns1	E9Q0S6; Q3U0Q9; A0A6I8MWZ2; Q8C323; A0A087WSC8; A0A087WPC7; Q8C6V6; A0A087WR29; A0A087WP40; A0A087WRZ8; A0A087WS32; Q7TPM8; Q9DBT6; Q7TSV1; A0A087WQ94; A0A087WRU0; A0A087WQM0; A0A087WQS0; A0A1D5RM59	TENS1_MOUSE; Q3U0Q9_MOUSE; A0A6I8MWZ2_MOUSE; Q8C323_MOUSE; A0A087WSC8_MOUSE; A0A087WPC7_MOUSE; Q8C6V6_MOUSE; A0A087WR29_MOUSE; A0A087WP40_MOUSE; A0A087WRZ8_MOUSE; A0A087WS32_MOUSE; Q7TPM8_MOUSE; Q9DBT6_MOUSE; Q7TSV1_MOUSE; A0A087WQ94_MOUSE; A0A087WRU0_MOUSE; A0A087WQM0_MOUSE; A0A087WQS0_MOUSE; A0A1D5RM59_MOUSE	ENSMUST00000169786; ENSMUST00000239451.2; ENSMUST00000191367.2; ENSMUST00000189228.2; ENSMUST00000190389.7; ENSMUST00000187281.7; ENSMUST00000188208.2; ENSMUST00000191204.7; ENSMUST00000187691.7; ENSMUST00000185702.7; ENSMUST00000185331.7; ENSMUST00000187584.7; ENSMUST00000191104.7; ENSMUST00000212888.2	ENSMUSP00000127715; ENSMUSP00000159329.2; ENSMUSP00000140991.2; ENSMUSP00000139721.2; ENSMUSP00000140448.2; ENSMUSP00000139616.2; ENSMUSP00000140837.2; ENSMUSP00000140878.2; ENSMUSP00000139844.2; ENSMUSP00000140094.2; ENSMUSP00000140771.2; ENSMUSP00000140254.2; ENSMUSP00000140317.2; ENSMUSP00000148638.2	ENSMUSG00000055322	chr1	73949390	74163608	-							4346.31	4323.24	4369.38	0.0153121	0.737333	0.999895	FALSE	4144	4570	4256	4366	4308	4433	4323	4369
ENSMUSG00000030516	Tjp1	protein_coding	Tight junction protein ZO-1; Tight junction protein ZO-1; Netrin receptor UNC5; Tight junction protein 1; Tight junction protein 1, Tjp1 protein; Tight junction protein 1	Tjp1, Zo1; Tjp1, Zo1; Tjp1; Tjp1; Tjp1; Tjp1	P39447; E9QK00; Q91YW2; A0A0U1RPB2; B9EHJ3; A0A0U1RPW2	ZO1_MOUSE; ZO1_MOUSE; Q91YW2_MOUSE; A0A0U1RPB2_MOUSE; B9EHJ3_MOUSE; A0A0U1RPW2_MOUSE	ENSMUST00000102592; ENSMUST00000102592; ENSMUST00000206228.2; ENSMUST00000032729.8; ENSMUST00000206612.2	ENSMUSP00000099652; ENSMUSP00000099652; ENSMUSP00000145910.2; ENSMUSP00000032729.7; ENSMUSP00000146149.2	ENSMUSG00000030516	chr7	64945913	65177529	-	Tight junction, Salmonella infection, Adherens junction, Gap junction	mmu04530, mmu05132, mmu04520, mmu04540	in utero embryonic development, blastocyst development, blastocyst formation, endothelial cell development, epithelial cell development, system process, endothelium development, binding, protein binding, calmodulin binding, intracellular, cell, nucleus, cytoplasm, plasma membrane, cell-cell junction, adherens junction, cell-cell adherens junction, gap junction, bicellular tight junction, cell adh…	GO:0001701, GO:0001824, GO:0001825, GO:0001885, GO:0002064, GO:0003008, GO:0003158, GO:0005488, GO:0005515, GO:0005516, GO:0005622, GO:0005623, GO:0005634, GO:0005737, GO:0005886, GO:0005911, GO:0005912, GO:0005913, GO:0005921, GO:0005923, GO:0007155, GO:0007275, GO:0007600, GO:0007605, GO:0008022, GO:0009653, GO:0009790, GO:0009792, GO:0009888, GO:0009986, GO:0009987, GO:0014704, GO:0016020, GO:…			4313.98	4319.14	4308.81	-0.00345373	0.959148	0.999895	FALSE	4211	4633	4113	4303	4403	4220	4319	4308
ENSMUSG00000031503	Col4a2	protein_coding	Collagen alpha-2(IV) chain; Collagen alpha-2(IV) chain; Collagen alpha-2(IV) chain; Collagen alpha-2(IV) chain; Collagen alpha-2(IV) chain; Collagen alpha-2(IV) chain; Collagen alpha-2(IV) chain; Collagen alpha-2(IV) chain; Collagen alpha-2(IV) chain; Collagen alpha-2(IV) chain; Collagen alpha-2(IV) chain; Collagen, type IV, alpha 2	Col4a2; Col4a2; Col4a2; Col4a2; Col4a2; Col4a2; Col4a2; Col4a2; Col4a2; Col4a2; Col4a2; Col4a2	P08122; Q3B7C2; Q3TPV9; Q61375; Q66JS5; Q6RCT6; Q6RCT7; Q6U9X1; Q8BPI9; Q8BPK3; Q91VI3; B2RQQ8	CO4A2_MOUSE; CO4A2_MOUSE; CO4A2_MOUSE; CO4A2_MOUSE; CO4A2_MOUSE; CO4A2_MOUSE; CO4A2_MOUSE; CO4A2_MOUSE; CO4A2_MOUSE; CO4A2_MOUSE; CO4A2_MOUSE; B2RQQ8_MOUSE	ENSMUST00000033899; ENSMUST00000033899; ENSMUST00000033899; ENSMUST00000033899; ENSMUST00000033899; ENSMUST00000033899; ENSMUST00000033899; ENSMUST00000033899; ENSMUST00000033899; ENSMUST00000033899; ENSMUST00000033899;	ENSMUSP00000033899; ENSMUSP00000033899; ENSMUSP00000033899; ENSMUSP00000033899; ENSMUSP00000033899; ENSMUSP00000033899; ENSMUSP00000033899; ENSMUSP00000033899; ENSMUSP00000033899; ENSMUSP00000033899; ENSMUSP00000033899;	ENSMUSG00000031503	chr8	11362805	11499287	+	ECM-receptor interaction, Pathways in cancer, PI3K-Akt signaling pathway, Focal adhesion, AGE-RAGE signaling pathway in diabetic complications, Amoebiasis, Small cell lung cancer, Protein digestion and absorption	mmu04512, mmu05200, mmu04151, mmu04510, mmu04933, mmu05146, mmu05222, mmu04974	angiogenesis, blood vessel development, vasculature development, structural molecule activity, extracellular matrix structural constituent, extracellular region, proteinaceous extracellular matrix, collagen trimer, collagen type IV trimer, basement membrane, intracellular, cell, nucleobase-containing compound metabolic process, transcription, DNA-templated, cellular aromatic compound metabolic pr…	GO:0001525, GO:0001568, GO:0001944, GO:0005198, GO:0005201, GO:0005576, GO:0005578, GO:0005581, GO:0005587, GO:0005604, GO:0005622, GO:0005623, GO:0006139, GO:0006351, GO:0006725, GO:0006807, GO:0007154, GO:0007165, GO:0007166, GO:0007167, GO:0007169, GO:0007275, GO:0008152, GO:0009058, GO:0009059, GO:0009653, GO:0009719, GO:0009987, GO:0010033, GO:0010467, GO:0016070, GO:0016525, GO:0018130, GO:…			4274.76	4253.58	4295.94	0.0142947	0.762612	0.999895	FALSE	4193	4532	4035	4197	4358	4333	4253	4296
ENSMUSG00000029705	Cux1	protein_coding	Homeobox protein cut-like 1; Homeobox protein cut-like 1; Homeobox protein cut-like 1; Homeobox protein cut-like 1; Homeobox protein cut-like 1; Protein CASP; Protein CASP; Protein CASP; Protein CASP; Protein CASP; One cut domain family member; Homeobox protein cut-like; Protein CASP; Protein CASP; Homeobox protein cut-like; Homeobox protein cut-like; Homeobox protein cut-like; Protein CASP; Home…	Cux1, Cutl1, Cux, Kiaa4047; Cux1, Cutl1, Cux, Kiaa4047; Cux1, Cutl1, Cux, Kiaa4047; Cux1, Cutl1, Cux, Kiaa4047; Cux1, Cutl1, Cux, Kiaa4047; Cux1, Cutl1; Cux1, Cutl1; Cux1, Cutl1; Cux1, CASP, Cutl1; Cux1, Cutl1; Cux1, Cutl1; Cux1, Cutl1; Cux1, Cutl1; Cux1, Cutl1; Cux1; Cux1; Cux1; Cux1; Cux1; Cux1; Cux1; Cux1; Cux1; Cux1, Cutl1; Cux1; Cux1	P53564; O08994; P70301; Q571L6; Q91ZD2; P70403; Q7TQJ4; Q91WN6; P70381; Q9CVV0; Q3V2M8; Q5BL05; Q9JJB6; Q6AXG1; E9QKE9; H3BK24; H3BJQ9; H3BLJ7; H3BLS0; H3BJN3; H3BKF6; H3BKT0; H3BJ26; Q3UMF6; H3BL09; H3BJL7	CUX1_MOUSE; CUX1_MOUSE; CUX1_MOUSE; CUX1_MOUSE; CUX1_MOUSE; CASP_MOUSE; CASP_MOUSE; CASP_MOUSE; P70381_MOUSE; Q9CVV0_MOUSE; Q3V2M8_MOUSE; Q5BL05_MOUSE; Q9JJB6_MOUSE; Q6AXG1_MOUSE; E9QKE9_MOUSE; H3BK24_MOUSE; H3BJQ9_MOUSE; H3BLJ7_MOUSE; H3BLS0_MOUSE; H3BJN3_MOUSE; H3BKF6_MOUSE; H3BKT0_MOUSE; H3BJ26_MOUSE; Q3UMF6_MOUSE; H3BL09_MOUSE; H3BJL7_MOUSE	; ; ; ; ; ; ; ENSMUST00000004097.16; ENSMUST00000175975.9; ENSMUST00000176172.8; ENSMUST00000175998.8; ENSMUST00000176778.8; ENSMUST00000176216.9; ENSMUST00000176486.9; ENSMUST00000176745.8; ENSMUST00000177297.8; ENSMUST00000175918.9; ENSMUST00000176423.2	; ; ; ; ; ; ; ENSMUSP00000004097.9; ENSMUSP00000135223.3; ENSMUSP00000135086.2; ENSMUSP00000135816.3; ENSMUSP00000135892.2; ENSMUSP00000135054.2; ENSMUSP00000135370.3; ENSMUSP00000135512.2; ENSMUSP00000134819.2; ENSMUSP00000135606.3; ENSMUSP00000135036.3	ENSMUSG00000029705	chr5	136276989	136596344	-			negative regulation of transcription from RNA polymerase II promoter, Golgi membrane, cell morphogenesis, cell morphogenesis involved in differentiation, regulatory region DNA binding, transcription regulatory region sequence-specific DNA binding, RNA polymerase II regulatory region sequence-specific DNA binding, RNA polymerase II transcription factor activity, sequence-specific DNA binding, RNA …	GO:0000122, GO:0000139, GO:0000902, GO:0000904, GO:0000975, GO:0000976, GO:0000977, GO:0000981, GO:0001012, GO:0001067, GO:0001071, GO:0001205, GO:0001228, GO:0001655, GO:0001822, GO:0002065, GO:0003676, GO:0003677, GO:0003682, GO:0003690, GO:0003700, GO:0003705, GO:0005488, GO:0005622, GO:0005623, GO:0005634, GO:0005737, GO:0005794, GO:0006139, GO:0006351, GO:0006355, GO:0006357, GO:0006366, GO:…			4249.1	4220.76	4277.44	0.0192428	0.649223	0.999895	FALSE	4172	4325	4165	4332	4289	4211	4220	4277
ENSMUSG00000048154	Kmt2d	protein_coding	Histone-lysine N-methyltransferase 2D; [histone H3]-lysine(4) N-methyltransferase; Uncharacterized protein; Lysine (K)-specific methyltransferase 2D; Lysine (K)-specific methyltransferase 2D; Lysine (K)-specific methyltransferase 2D; PHD-type domain-containing protein	Kmt2d, Mll2, Mll4; Kmt2d; Kmt2d, Mll2; Kmt2d; Kmt2d; Kmt2d; Kmt2d, BC032281, Mll2	Q6PDK2; A0A0A0MQ73; Q3USM7; A0A2R8VHD4; V9GX77; A0A0A6YY77; Q3USG3	KMT2D_MOUSE; A0A0A0MQ73_MOUSE; Q3USM7_MOUSE; A0A2R8VHD4_MOUSE; V9GX77_MOUSE; A0A0A6YY77_MOUSE; Q3USG3_MOUSE	ENSMUST00000178486; ENSMUST00000023741.16; ENSMUST00000229651.2; ENSMUST00000184363.3; ENSMUST00000191973.3;	ENSMUSP00000135941; ENSMUSP00000023741.9; ENSMUSP00000154984.2; ENSMUSP00000139020.2; ENSMUSP00000142312.3;	ENSMUSG00000048154	chr15	98729550	98769085	-	Lysine degradation	mmu00310					4190.53	4339.28	4041.78	-0.102438	0.0958024	0.999895	FALSE	4231	4168	4619	3790	3862	4474	4339	4042
ENSMUSG00000018474	Chd3	protein_coding	DNA helicase; DNA helicase; Chromodomain-helicase-DNA-binding protein 3; DNA helicase; Chd3 protein; Proline-rich protein 9-1; Chd3 protein; Proline-rich protein 7; Chromodomain helicase DNA binding protein 3; Chromodomain helicase DNA binding protein 3; Chromodomain helicase DNA binding protein 3; Chromodomain helicase DNA binding protein 3	Chd3; Chd3; Chd3; Chd3; Chd3, MGC40857, Prp7, Prp9-1; Chd3; Chd3; Chd3; Chd3; Chd3; Chd3; Chd3	F7C528; B1AR17; Q8BR71; E9Q614; Q7TML9; O35328; Q8K0T3; O35327; A0A5F8MQ82; B0QZH7; B0QZH8; F6V4V3	F7C528_MOUSE; B1AR17_MOUSE; Q8BR71_MOUSE; E9Q614_MOUSE; Q7TML9_MOUSE; O35328_MOUSE; Q8K0T3_MOUSE; O35327_MOUSE; A0A5F8MQ82_MOUSE; B0QZH7_MOUSE; B0QZH8_MOUSE; F6V4V3_MOUSE	ENSMUST00000128981.8; ENSMUST00000108661.8; ENSMUST00000092971.13; ; ; ENSMUST00000238797.2; ENSMUST00000154046.8; ENSMUST00000144701.2; ENSMUST00000151436.2	ENSMUSP00000122137.2; ENSMUSP00000104301.2; ENSMUSP00000090649.7; ; ; ENSMUSP00000159107.2; ENSMUSP00000121192.2; ENSMUSP00000114520.2; ENSMUSP00000118172.2	ENSMUSG00000018474	chr11	69234099	69260232	-							4182.3	4180.96	4183.63	0.000920218	0.97537	0.999895	FALSE	4099	4373	4071	4052	4178	4322	4181	4184
ENSMUSG00000033590	Myo5c	protein_coding	Dilute domain-containing protein; Myo5c protein; Myo5c protein; Myosin VC; Unconventional myosin-Vc; Myosin VC	Myo5c; Myo5c; Myo5c; Myo5c; Myo5c; Myo5c	Q8BZT8; Q99KW2; Q6P6F3; A0A1L1SUF0; Q8BWY8; E9Q1F5	Q8BZT8_MOUSE; Q99KW2_MOUSE; Q6P6F3_MOUSE; A0A1L1SUF0_MOUSE; Q8BWY8_MOUSE; E9Q1F5_MOUSE	; ; ENSMUST00000216788.2; ENSMUST00000036555.8	; ; ENSMUSP00000150730.2; ENSMUSP00000042229.7	ENSMUSG00000033590	chr9	75139302	75212733	+							4177.22	4246.29	4108.15	-0.047701	0.296564	0.999895	FALSE	4183	4343	4213	3962	4122	4240	4246	4108
ENSMUSG00000059495	Arhgef12	protein_coding	Rho guanine nucleotide exchange factor 12; Rho guanine nucleotide exchange factor 12; Rho guanine nucleotide exchange factor 12; Rho guanine nucleotide exchange factor (GEF) 12; Arhgef12 protein; Uncharacterized protein; PDZ domain-containing protein; Rho guanine nucleotide exchange factor (GEF) 12	Arhgef12, Kiaa0382, Larg; Arhgef12, Kiaa0382, Larg; Arhgef12, Kiaa0382, Larg; Arhgef12; Arhgef12; Arhgef12; Arhgef12; Arhgef12	Q8R4H2; E9QPW9; Q80U18; F8VQN6; Q7TSU5; Q3UY99; Q9D7D6; A0A1L1SUP5	ARHGC_MOUSE; ARHGC_MOUSE; ARHGC_MOUSE; F8VQN6_MOUSE; Q7TSU5_MOUSE; Q3UY99_MOUSE; Q9D7D6_MOUSE; A0A1L1SUP5_MOUSE	ENSMUST00000072767; ENSMUST00000072767; ENSMUST00000072767; ENSMUST00000165665.9; ; ENSMUST00000213566.2	ENSMUSP00000072547; ENSMUSP00000072547; ENSMUSP00000072547; ENSMUSP00000126598.2; ; ENSMUSP00000150833.2	ENSMUSG00000059495	chr9	42875138	43018534	-	Platelet activation, Regulation of actin cytoskeleton, Pathways in cancer, Axon guidance, Tuberculosis, Vascular smooth muscle contraction, Proteoglycans in cancer	mmu04611, mmu04810, mmu05200, mmu04360, mmu05152, mmu04270, mmu05205					4176.72	4232.79	4120.64	-0.0387296	0.46461	0.999895	FALSE	4141	4514	4043	4158	4255	3949	4232	4120
ENSMUSG00000039952	Dag1	protein_coding	Dystroglycan 1; Dystroglycan 1; Dystroglycan 1; Dystroglycan 1; Dystroglycan 1; Dystroglycan 1; Dystroglycan 1; Dystroglycan 1; Dystroglycan 1	Dag1; Dag1; Dag1; Dag1; Dag1; Dag1; Dag1; Dag1; Dag1	Q62165; Q61094; Q61141; Q61497; Q544G5; Q8CBE6; Q8BPJ7; A0A0A6YW41; A0A0A6YXB6	DAG1_MOUSE; DAG1_MOUSE; DAG1_MOUSE; DAG1_MOUSE; Q544G5_MOUSE; Q8CBE6_MOUSE; Q8BPJ7_MOUSE; A0A0A6YW41_MOUSE; A0A0A6YXB6_MOUSE	ENSMUST00000080435, ENSMUST00000166905, ENSMUST00000171412, ENSMUST00000191899; ENSMUST00000080435, ENSMUST00000166905, ENSMUST00000171412, ENSMUST00000191899; ENSMUST00000080435, ENSMUST00000166905, ENSMUST00000171412, ENSMUST00000191899; ENSMUST00000080435, ENSMUST00000166905, ENSMUST00000171412, ENSMUST00000191899; ; ENSMUST00000195429.6; ENSMUST00000194698.2	ENSMUSP00000079294, ENSMUSP00000128531, ENSMUSP00000130626, ENSMUSP00000142109; ENSMUSP00000079294, ENSMUSP00000128531, ENSMUSP00000130626, ENSMUSP00000142109; ENSMUSP00000079294, ENSMUSP00000128531, ENSMUSP00000130626, ENSMUSP00000142109; ENSMUSP00000079294, ENSMUSP00000128531, ENSMUSP00000130626, ENSMUSP00000142109; ; ENSMUSP00000141385.2; ENSMUSP00000141921.2	ENSMUSG00000039952	chr9	108081833	108141157	-	Hypertrophic cardiomyopathy (HCM), Dilated cardiomyopathy, ECM-receptor interaction, Arrhythmogenic right ventricular cardiomyopathy (ARVC), Viral myocarditis	mmu05410, mmu05414, mmu04512, mmu05412, mmu05416	MAPK cascade, microtubule cytoskeleton organization, cell morphogenesis, cell morphogenesis involved in differentiation, morphogenesis of a branching structure, epithelial to mesenchymal transition, regulation of protein phosphorylation, negative regulation of protein phosphorylation, glycoprotein binding, morphogenesis of an epithelium, morphogenesis of an epithelial sheet, dystroglycan binding,…	GO:0000165, GO:0000226, GO:0000902, GO:0000904, GO:0001763, GO:0001837, GO:0001932, GO:0001933, GO:0001948, GO:0002009, GO:0002011, GO:0002162, GO:0003779, GO:0005198, GO:0005488, GO:0005509, GO:0005515, GO:0005576, GO:0005578, GO:0005604, GO:0005615, GO:0005622, GO:0005623, GO:0005634, GO:0005654, GO:0005737, GO:0005856, GO:0005886, GO:0005911, GO:0005912, GO:0005913, GO:0005924, GO:0005925, GO:…			4173.9	4136.15	4211.65	0.0260911	0.631722	0.999895	FALSE	4109	4493	3806	4094	4313	4227	4136	4211
ENSMUSG00000028465	Tln1	protein_coding	Talin-1; Talin-1; Talin-1; Talin-1; MKIAA1027 protein; Talin 1; Tln1 protein; I/LWEQ domain-containing protein; Talin 1; Talin 1; FERM domain-containing protein	Tln1, Tln; Tln1, Tln; Tln1, Tln; Tln1; Tln1, mKIAA1027; Tln1; Tln1; Tln1; Tln1; Tln1; Tln1	P26039; A2AIM8; Q8VEF0; Q3UHS6; Q80TM2; F6S1V7; Q0V930; Q3TBC3; A2AIM2; F6SX70; Q8C9Z8	TLN1_MOUSE; TLN1_MOUSE; TLN1_MOUSE; Q3UHS6_MOUSE; Q80TM2_MOUSE; F6S1V7_MOUSE; Q0V930_MOUSE; Q3TBC3_MOUSE; A2AIM2_MOUSE; F6SX70_MOUSE; Q8C9Z8_MOUSE	ENSMUST00000030187; ENSMUST00000030187; ENSMUST00000030187; ; ENSMUST00000134623.2; ; ENSMUST00000130353.2; ENSMUST00000125509.2;	ENSMUSP00000030187; ENSMUSP00000030187; ENSMUSP00000030187; ; ENSMUSP00000119956.2; ; ENSMUSP00000119441.2; ENSMUSP00000115681.2;	ENSMUSG00000028465	chr4	43531519	43562691	-	Platelet activation, HTLV-I infection, Rap1 signaling pathway, Focal adhesion	mmu04611, mmu05166, mmu04015, mmu04510	ruffle, cell activation, actin binding, receptor binding, integrin binding, structural molecule activity, structural constituent of cytoskeleton, binding, protein binding, extracellular region, intracellular, cell, cytoplasm, microtubule organizing center, cytoskeleton, plasma membrane, cell-cell junction, adherens junction, cell-cell adherens junction, cell-substrate adherens junction, focal adh…	GO:0001726, GO:0001775, GO:0003779, GO:0005102, GO:0005178, GO:0005198, GO:0005200, GO:0005488, GO:0005515, GO:0005576, GO:0005622, GO:0005623, GO:0005737, GO:0005815, GO:0005856, GO:0005886, GO:0005911, GO:0005912, GO:0005913, GO:0005924, GO:0005925, GO:0006950, GO:0006996, GO:0007010, GO:0007016, GO:0007044, GO:0007155, GO:0007596, GO:0007599, GO:0008092, GO:0008104, GO:0009611, GO:0009987, GO:…			4085.56	4088.93	4082.18	-0.00238263	0.95522	0.999895	FALSE	4022	4107	4138	4012	4044	4191	4089	4082
ENSMUSG00000019820	Utrn	protein_coding	Calponin-homology (CH) domain-containing protein; Calponin-homology (CH) domain-containing protein; G-utrophin (Predicted protein), Utrophin; Utrophin; Cytoskeletal protein; Utrophin; Utrophin short isoform, Up109; Utrophin; Utrn protein; Utrophin; Utrn protein; Utrophin; Utrophin	Utrn; Utrn; Utrn, G-utrophin; Utrn; Utrn, utrophin; Utrn; Utrn; Utrn; Utrn; Utrn; Utrn; Utrn; Utrn	Q3TR59; Q3UYS4; Q61636; A0A1W2P7C0; O08614; E9Q6R7; Q811C1; A0A1W2P6H3; Q810I5; A0A1W2P6L4; Q6P6L2; A0A1W2P8G5; A0A1W2P8A5	Q3TR59_MOUSE; Q3UYS4_MOUSE; Q61636_MOUSE; A0A1W2P7C0_MOUSE; O08614_MOUSE; E9Q6R7_MOUSE; Q811C1_MOUSE; A0A1W2P6H3_MOUSE; Q810I5_MOUSE; A0A1W2P6L4_MOUSE; Q6P6L2_MOUSE; A0A1W2P8G5_MOUSE; A0A1W2P8A5_MOUSE	; ENSMUST00000217994.2; ENSMUST00000219003.2; ENSMUST00000076817.5, ENSMUST00000218635.2; ENSMUST00000219163.2; ENSMUST00000219130.2; ENSMUST00000219584.2, ENSMUST00000219660.2; ENSMUST00000217899.2	; ENSMUSP00000151592.2; ENSMUSP00000151628.2; ENSMUSP00000076093.5, ENSMUSP00000151431.2; ENSMUSP00000151259.2; ENSMUSP00000151274.2; ENSMUSP00000152040.2, ENSMUSP00000151359.2; ENSMUSP00000151938.2	ENSMUSG00000019820	chr10	12257932	12745109	-							4074.45	4045.26	4103.65	0.0206702	0.660233	0.999895	FALSE	3939	4060	4137	4193	4188	3930	4045	4103
ENSMUSG00000068747	Sort1	protein_coding	Sortilin; Sortilin; Sortilin; Sortilin; Sortilin	Sort1; Sort1; Sort1; Sort1; Sort1	Q6PHU5; A2AEE8; Q3UHE2; Q8K043; Q9QXW6	SORT_MOUSE; SORT_MOUSE; SORT_MOUSE; SORT_MOUSE; SORT_MOUSE	ENSMUST00000102632, ENSMUST00000135636; ENSMUST00000102632, ENSMUST00000135636; ENSMUST00000102632, ENSMUST00000135636; ENSMUST00000102632, ENSMUST00000135636; ENSMUST00000102632, ENSMUST00000135636	ENSMUSP00000099692, ENSMUSP00000123564; ENSMUSP00000099692, ENSMUSP00000123564; ENSMUSP00000099692, ENSMUSP00000123564; ENSMUSP00000099692, ENSMUSP00000123564; ENSMUSP00000099692, ENSMUSP00000123564	ENSMUSG00000068747	chr3	108191398	108268827	+	Neurotrophin signaling pathway, Lysosome	mmu04722, mmu04142	lytic vacuole, ossification, signal transducer activity, receptor activity, transmembrane signaling receptor activity, neurotrophin receptor activity, binding, protein binding, intracellular, cell, nucleus, cytoplasm, lysosome, endosome, early endosome, vacuole, endoplasmic reticulum, Golgi apparatus, Golgi-associated vesicle, plasma membrane, clathrin-coated pit, transport, post-Golgi vesicle-me…	GO:0000323, GO:0001503, GO:0004871, GO:0004872, GO:0004888, GO:0005030, GO:0005488, GO:0005515, GO:0005622, GO:0005623, GO:0005634, GO:0005737, GO:0005764, GO:0005768, GO:0005769, GO:0005773, GO:0005783, GO:0005794, GO:0005798, GO:0005886, GO:0005905, GO:0006810, GO:0006892, GO:0006895, GO:0006896, GO:0006897, GO:0006915, GO:0006996, GO:0007034, GO:0007041, GO:0007154, GO:0007165, GO:0007166, GO:…			4068.27	4067.1	4069.44	0.00083064	0.973087	0.999895	FALSE	4017	4325	3859	4021	4146	4041	4067	4069
ENSMUSG00000036606	Plxnb2	protein_coding	Plexin-B2; Plexin-B2; Plxnb2 protein; Plexin B2	Plxnb2; Plxnb2; Plxnb2; Plxnb2	B2RXS4; Q3UH76; Q99LF0; Q8K2J5	PLXB2_MOUSE; PLXB2_MOUSE; Q99LF0_MOUSE; Q8K2J5_MOUSE	ENSMUST00000060808, ENSMUST00000109331; ENSMUST00000060808, ENSMUST00000109331;	ENSMUSP00000051731, ENSMUSP00000104955; ENSMUSP00000051731, ENSMUSP00000104955;	ENSMUSG00000036606	chr15	89039752	89064991	-	Axon guidance	mmu04360	cell morphogenesis, cell morphogenesis involved in differentiation, neuron migration, embryonic epithelial tube formation, neural tube formation, neural tube closure, regulation of protein phosphorylation, morphogenesis of an epithelium, semaphorin receptor complex, signal transducer activity, receptor activity, transmembrane signaling receptor activity, binding, protein binding, extracellular re…	GO:0000902, GO:0000904, GO:0001764, GO:0001838, GO:0001841, GO:0001843, GO:0001932, GO:0002009, GO:0002116, GO:0004871, GO:0004872, GO:0004888, GO:0005488, GO:0005515, GO:0005576, GO:0005623, GO:0005886, GO:0005887, GO:0006464, GO:0006468, GO:0006793, GO:0006796, GO:0006928, GO:0006935, GO:0007154, GO:0007155, GO:0007156, GO:0007162, GO:0007165, GO:0007166, GO:0007275, GO:0007399, GO:0007405, GO:…			4052.39	3968.53	4136.25	0.0597015	0.222479	0.999895	FALSE	3917	4211	3778	4049	4157	4203	3968	4136
ENSMUSG00000040225	Prrc2c	protein_coding	Protein PRRC2C; Protein PRRC2C; Protein PRRC2C; Protein PRRC2C; Protein PRRC2C; Protein PRRC2C; Protein PRRC2C; Protein PRRC2C; Protein PRRC2C; Protein PRRC2C; Protein PRRC2C; Protein PRRC2C; Protein PRRC2C; Protein PRRC2C; Proline-rich coiled-coil 2C; Proline-rich coiled-coil 2C; Proline-rich coiled-coil 2C; Proline-rich coiled-coil 2C; Proline-rich coiled-coil 2C; Proline-rich coiled-coil 2C; P…	Prrc2c, Bat2d, Bat2d1, Bat2l2, Kiaa1096; Prrc2c, Bat2d, Bat2d1, Bat2l2, Kiaa1096; Prrc2c, Bat2d, Bat2d1, Bat2l2, Kiaa1096; Prrc2c, Bat2d, Bat2d1, Bat2l2, Kiaa1096; Prrc2c, Bat2d, Bat2d1, Bat2l2, Kiaa1096; Prrc2c, Bat2d, Bat2d1, Bat2l2, Kiaa1096; Prrc2c, Bat2d, Bat2d1, Bat2l2, Kiaa1096; Prrc2c, Bat2d, Bat2d1, Bat2l2, Kiaa1096; Prrc2c, Bat2d, Bat2d1, Bat2l2, Kiaa1096; Prrc2c, Bat2d, Bat2d1, Bat2l2,…	Q3TLH4; E9QKG5; Q05CS4; Q05DM5; Q3TKF3; Q3UXU5; Q4FZE4; Q66K03; Q6P3F4; Q80TK3; Q80YR0; Q8BMJ4; Q8C1K7; Q8CGH3; S4R209; S4R2E2; S4R298; S4R2L9; S4R2J9; A0A0A0MQ79; S4R294	PRC2C_MOUSE; PRC2C_MOUSE; PRC2C_MOUSE; PRC2C_MOUSE; PRC2C_MOUSE; PRC2C_MOUSE; PRC2C_MOUSE; PRC2C_MOUSE; PRC2C_MOUSE; PRC2C_MOUSE; PRC2C_MOUSE; PRC2C_MOUSE; PRC2C_MOUSE; PRC2C_MOUSE; S4R209_MOUSE; S4R2E2_MOUSE; S4R298_MOUSE; S4R2L9_MOUSE; S4R2J9_MOUSE; A0A0A0MQ79_MOUSE; S4R294_MOUSE	ENSMUST00000182660; ENSMUST00000182660; ENSMUST00000182660; ENSMUST00000182660; ENSMUST00000182660; ENSMUST00000182660; ENSMUST00000182660; ENSMUST00000182660; ENSMUST00000182660; ENSMUST00000182660; ENSMUST00000182660; ENSMUST00000182660; ENSMUST00000182660; ENSMUST00000182660; ENSMUST00000182393.8; ENSMUST00000183011.8; ENSMUST00000182331.2; ENSMUST00000183223.8; ENSMUST00000182593.8; ENSMUST00…	ENSMUSP00000138433; ENSMUSP00000138433; ENSMUSP00000138433; ENSMUSP00000138433; ENSMUSP00000138433; ENSMUSP00000138433; ENSMUSP00000138433; ENSMUSP00000138433; ENSMUSP00000138433; ENSMUSP00000138433; ENSMUSP00000138433; ENSMUSP00000138433; ENSMUSP00000138433; ENSMUSP00000138433; ENSMUSP00000138451.2; ENSMUSP00000138609.3; ENSMUSP00000138556.2; ENSMUSP00000138698.2; ENSMUSP00000138674.2; ENSMUSP00…	ENSMUSG00000040225	chr1	162498294	162568125	-			hematopoietic progenitor cell differentiation, immune system process, immune system development, nucleic acid binding, RNA binding, binding, protein binding, multicellular organism development, protein C-terminus binding, cellular process, membrane, hemopoiesis, cell differentiation, multicellular organismal process, developmental process, single-organism process, single-multicellular organism pr…	GO:0002244, GO:0002376, GO:0002520, GO:0003676, GO:0003723, GO:0005488, GO:0005515, GO:0007275, GO:0008022, GO:0009987, GO:0016020, GO:0030097, GO:0030154, GO:0032501, GO:0032502, GO:0044699, GO:0044707, GO:0044763, GO:0044767, GO:0044822, GO:0048513, GO:0048534, GO:0048731, GO:0048856, GO:0048869, GO:0097159, GO:1901363			4038.91	4069.12	4008.7	-0.0215771	0.625612	0.999895	FALSE	3999	4147	4062	4075	3996	3955	4069	4008
ENSMUSG00000024393	Prrc2a	protein_coding	Protein PRRC2A; Protein PRRC2A; Protein PRRC2A; Protein PRRC2A; Protein PRRC2A; Protein PRRC2A; MKIAA4178 protein; Proline-rich coiled-coil 2A	Prrc2a, Bat2; Prrc2a, Bat2; Prrc2a, Bat2; Prrc2a, Bat2; Prrc2a, Bat2; Prrc2a, Bat2; Prrc2a, Bat2, mKIAA4178; Prrc2a	Q7TSC1; Q923A9; Q9Z1R1; Q9CRU5; Q9CRP0; Q9CRP1; Q5DTJ4; G3UX48	PRC2A_MOUSE; PRC2A_MOUSE; PRC2A_MOUSE; Q9CRU5_MOUSE; Q9CRP0_MOUSE; Q9CRP1_MOUSE; Q5DTJ4_MOUSE; G3UX48_MOUSE	ENSMUST00000025253; ENSMUST00000025253; ENSMUST00000025253; ; ; ENSMUST00000174805.2	ENSMUSP00000025253; ENSMUSP00000025253; ENSMUSP00000025253; ; ; ENSMUSP00000133550.2	ENSMUSG00000024393	chr17	35368052	35383873	-			nucleic acid binding, RNA binding, binding, extracellular region, intracellular, cell, nucleus, cytoplasm, cellular process, membrane, cell differentiation, vesicle, membrane-bounded vesicle, developmental process, organelle, membrane-bounded organelle, intracellular organelle, extracellular organelle, intracellular membrane-bounded organelle, extracellular region part, intracellular part, cell p…	GO:0003676, GO:0003723, GO:0005488, GO:0005576, GO:0005622, GO:0005623, GO:0005634, GO:0005737, GO:0009987, GO:0016020, GO:0030154, GO:0031982, GO:0031988, GO:0032502, GO:0043226, GO:0043227, GO:0043229, GO:0043230, GO:0043231, GO:0044421, GO:0044424, GO:0044464, GO:0044699, GO:0044763, GO:0044767, GO:0044822, GO:0048869, GO:0070062, GO:0097159, GO:1901363, GO:1903561			3992.4	3980.77	4004.02	0.00839817	0.851308	0.999895	FALSE	3998	4152	3792	3901	4000	4112	3980	4004
ENSMUSG00000030084	Plxna1	protein_coding	Plexin-A1; Plexin-A1; Plexin-A1; Plexin A1; Plexin A1; IPT/TIG domain-containing protein	Plxna1, Kiaa4053; Plxna1, Kiaa4053; Plxna1, Kiaa4053; Plxna1; Plxna1; Plxna1	P70206; B2RQP7; Q5DTR0; A0A0N4SW74; A0A0N4SUU1; Q3U3W7	PLXA1_MOUSE; PLXA1_MOUSE; PLXA1_MOUSE; A0A0N4SW74_MOUSE; A0A0N4SUU1_MOUSE; Q3U3W7_MOUSE	ENSMUST00000049845, ENSMUST00000163139; ENSMUST00000049845, ENSMUST00000163139; ENSMUST00000049845, ENSMUST00000163139; ENSMUST00000205121.2; ENSMUST00000204468.2;	ENSMUSP00000063066, ENSMUSP00000131840; ENSMUSP00000063066, ENSMUSP00000131840; ENSMUSP00000063066, ENSMUSP00000131840; ENSMUSP00000145403.2; ENSMUSP00000144822.2;	ENSMUSG00000030084	chr6	89293296	89339602	-	Axon guidance	mmu04360	cell morphogenesis, cell morphogenesis involved in differentiation, regulation of cell growth, morphogenesis of a branching structure, morphogenesis of an epithelium, semaphorin receptor complex, signal transducer activity, receptor activity, transmembrane signaling receptor activity, binding, protein binding, extracellular region, intracellular, cell, nucleus, cytoplasm, plasma membrane, integra…	GO:0000902, GO:0000904, GO:0001558, GO:0001763, GO:0002009, GO:0002116, GO:0004871, GO:0004872, GO:0004888, GO:0005488, GO:0005515, GO:0005576, GO:0005622, GO:0005623, GO:0005634, GO:0005737, GO:0005886, GO:0005887, GO:0006928, GO:0006935, GO:0007154, GO:0007165, GO:0007166, GO:0007275, GO:0007399, GO:0007409, GO:0007411, GO:0007431, GO:0007435, GO:0008045, GO:0008361, GO:0009605, GO:0009653, GO:…			3983.58	3948.63	4018.53	0.0253075	0.580525	0.999895	FALSE	3831	4151	3864	3981	4045	4030	3948	4018
ENSMUSG00000026479	Lamc2	protein_coding	Laminin subunit gamma-2; Laminin, gamma 2; Laminin gamma2 chain, Laminin, gamma 2; Laminin EGF-like domain-containing protein; Nicein	Lamc2; Lamc2; Lamc2; Lamc2; Lamc2	Q61092; G5E874; Q9R086; Q3UI29; Q61965	LAMC2_MOUSE; G5E874_MOUSE; Q9R086_MOUSE; Q3UI29_MOUSE; Q61965_MOUSE	; ENSMUST00000027753.13, ENSMUST00000185356.7; ENSMUST00000188206.2;	; ENSMUSP00000027753.7, ENSMUSP00000140514.2; ENSMUSP00000139416.2;	ENSMUSG00000026479	chr1	152998502	153062193	-	ECM-receptor interaction, Pathways in cancer, PI3K-Akt signaling pathway, Toxoplasmosis, Focal adhesion, Amoebiasis, Small cell lung cancer	mmu04512, mmu05200, mmu04151, mmu05145, mmu04510, mmu05146, mmu05222					3979.68	3982.67	3976.69	-0.00216756	0.983572	0.999895	FALSE	3885	4359	3704	3918	4047	3965	3982	3976
ENSMUSG00000035569	Ankrd11	protein_coding	Ankyrin repeat domain-containing protein 11; Ankyrin repeat domain-containing protein 11; Ankyrin repeat domain-containing protein 11; Ankyrin repeat domain 11; Uncharacterized protein; Uncharacterized protein; Ankrd11 protein; Ankyrin repeat domain 11; Uncharacterized protein; Uncharacterized protein; Ankyrin repeat domain 11; Uncharacterized protein; Ankrd11 protein; Ankrd11 protein; Ankyrin re…	Ankrd11; Ankrd11; Ankrd11; Ankrd11; Ankrd11; Ankrd11; Ankrd11; Ankrd11; Ankrd11; Ankrd11; Ankrd11; Ankrd11; Ankrd11; Ankrd11; Ankrd11	E9Q4F7; B2RY01; Q6PB57; E9Q4F8; Q3UU72; Q8CEW2; Q6NV79; A0A1D5RLV9; Q3UMF4; Q9CRP7; G3UY79; Q8C075; B7ZWM7; Q05DP4; A0A1D5RM64	ANR11_MOUSE; ANR11_MOUSE; ANR11_MOUSE; E9Q4F8_MOUSE; Q3UU72_MOUSE; Q8CEW2_MOUSE; Q6NV79_MOUSE; A0A1D5RLV9_MOUSE; Q3UMF4_MOUSE; Q9CRP7_MOUSE; G3UY79_MOUSE; Q8C075_MOUSE; B7ZWM7_MOUSE; Q05DP4_MOUSE; A0A1D5RM64_MOUSE	ENSMUST00000098334; ENSMUST00000098334; ENSMUST00000098334; ENSMUST00000098333.5; ; ENSMUST00000212937.2; ; ENSMUST00000172906.8; ; ENSMUST00000212050.2	ENSMUSP00000095939; ENSMUSP00000095939; ENSMUSP00000095939; ENSMUSP00000095938.5; ; ENSMUSP00000148523.2; ; ENSMUSP00000133977.2; ; ENSMUSP00000148645.2	ENSMUSG00000035569	chr8	123610561	123769016	-			skeletal system development, in utero embryonic development, tissue homeostasis, intracellular, cell, nucleus, nucleoplasm, cytoplasm, plasma membrane, multicellular organism development, anatomical structure morphogenesis, embryo development, embryo development ending in birth or egg hatching, organ morphogenesis, body morphogenesis, membrane, membrane-enclosed lumen, nuclear lumen, multicellula…	GO:0001501, GO:0001701, GO:0001894, GO:0005622, GO:0005623, GO:0005634, GO:0005654, GO:0005737, GO:0005886, GO:0007275, GO:0009653, GO:0009790, GO:0009792, GO:0009887, GO:0010171, GO:0016020, GO:0031974, GO:0031981, GO:0032501, GO:0032502, GO:0035264, GO:0040007, GO:0042475, GO:0042476, GO:0042592, GO:0043009, GO:0043226, GO:0043227, GO:0043229, GO:0043231, GO:0043233, GO:0044422, GO:0044424, GO:…			3953.57	3953.41	3953.73	0.000116658	0.991684	0.999895	FALSE	3916	4023	3921	4002	3931	3929	3953	3954
ENSMUSG00000039630	Hnrnpu	protein_coding	Heterogeneous nuclear ribonucleoprotein U; Heterogeneous nuclear ribonucleoprotein U; Heterogeneous nuclear ribonucleoprotein U; Heterogeneous nuclear ribonucleoprotein U; Heterogeneous nuclear ribonucleoprotein U; Heterogenous nuclear ribonucleoprotein U; Heterogeneous nuclear ribonucleoprotein U; Heterogeneous nuclear ribonucleoprotein U; B30.2/SPRY domain-containing protein; B30.2/SPRY domain-…	Hnrnpu, Hnrpu; Hnrnpu, Hnrpu; Hnrnpu, Hnrpu; Hnrnpu, Gm28062; Hnrnpu, Gm28062; Hnrnpu, hnRNP U, Hnrpu; Hnrnpu, Hnrpu; Hnrnpu, Hnrpu; Hnrnpu, Hnrpu; Hnrnpu, Hnrpu; Hnrnpu, Hnrpu; Hnrnpu, Hnrpu; Hnrnpu, Hnrpu	Q8VEK3; G3XA10; Q9R205; A0A087WPF1; A0A087WPX7; O88568; Q3TVV6; Q8C290; Q3TGN5; Q3TS50; Q3TWN5; Q3TXW2; Q3ULH5	HNRPU_MOUSE; HNRPU_MOUSE; HNRPU_MOUSE; A0A087WPF1_MOUSE; A0A087WPX7_MOUSE; O88568_MOUSE; Q3TVV6_MOUSE; Q8C290_MOUSE; Q3TGN5_MOUSE; Q3TS50_MOUSE; Q3TWN5_MOUSE; Q3TXW2_MOUSE; Q3ULH5_MOUSE	ENSMUST00000037748, ENSMUST00000161769; ENSMUST00000037748, ENSMUST00000161769; ENSMUST00000037748, ENSMUST00000161769; ENSMUST00000189450.2; ENSMUST00000188044.7; ; ; ;	ENSMUSP00000047571, ENSMUSP00000124147; ENSMUSP00000047571, ENSMUSP00000124147; ENSMUSP00000047571, ENSMUSP00000124147; ENSMUSP00000139751.2; ENSMUSP00000139959.2; ; ; ;	ENSMUSG00000039630	chr1	178148673	178165362	-	Spliceosome	mmu03040	nucleotide binding, telomere maintenance, regulatory region DNA binding, core promoter binding, regulatory region nucleic acid binding, ossification, osteoblast differentiation, nucleoside binding, purine nucleoside binding, nucleic acid binding, DNA binding, RNA binding, single-stranded RNA binding, binding, protein binding, ATP binding, extracellular region, intracellular, cell, nucleus, nucleo…	GO:0000166, GO:0000723, GO:0000975, GO:0001047, GO:0001067, GO:0001503, GO:0001649, GO:0001882, GO:0001883, GO:0003676, GO:0003677, GO:0003723, GO:0003727, GO:0005488, GO:0005515, GO:0005524, GO:0005576, GO:0005622, GO:0005623, GO:0005634, GO:0005654, GO:0005681, GO:0005697, GO:0005737, GO:0006139, GO:0006259, GO:0006278, GO:0006396, GO:0006397, GO:0006725, GO:0006807, GO:0006996, GO:0007004, GO:…			3927.78	3907.75	3947.8	0.0147076	0.765841	0.999895	FALSE	3855	4095	3774	4106	4013	3725	3908	3948
ENSMUSG00000034687	Fras1	protein_coding	Extracellular matrix organizing protein FRAS1; Extracellular matrix organizing protein FRAS1; Extracellular matrix organizing protein FRAS1; Extracellular matrix organizing protein FRAS1; Extracellular matrix organizing protein FRAS1; Uncharacterized protein	Fras1, Kiaa1500; Fras1, Kiaa1500; Fras1, Kiaa1500; Fras1, Kiaa1500; Fras1, Kiaa1500; Fras1	Q80T14; E9QPG9; Q80TC7; Q811H8; Q8BPZ4; Q8BPP7	FRAS1_MOUSE; FRAS1_MOUSE; FRAS1_MOUSE; FRAS1_MOUSE; FRAS1_MOUSE; Q8BPP7_MOUSE	ENSMUST00000036019; ENSMUST00000036019; ENSMUST00000036019; ENSMUST00000036019; ENSMUST00000036019;	ENSMUSP00000043250; ENSMUSP00000043250; ENSMUSP00000043250; ENSMUSP00000043250; ENSMUSP00000043250;	ENSMUSG00000034687	chr5	96521814	96932587	+			urogenital system development, metanephros development, kidney development, morphogenesis of an epithelium, metanephros morphogenesis, binding, protein binding, extracellular region, proteinaceous extracellular matrix, basement membrane, cell, plasma membrane, transport, cell communication, multicellular organism development, protein localization, anatomical structure morphogenesis, embryo develo…	GO:0001655, GO:0001656, GO:0001822, GO:0002009, GO:0003338, GO:0005488, GO:0005515, GO:0005576, GO:0005578, GO:0005604, GO:0005623, GO:0005886, GO:0006810, GO:0007154, GO:0007275, GO:0008104, GO:0009653, GO:0009790, GO:0009887, GO:0009888, GO:0009987, GO:0015031, GO:0016020, GO:0016021, GO:0030326, GO:0031012, GO:0031224, GO:0032501, GO:0032502, GO:0033036, GO:0035107, GO:0035108, GO:0035113, GO:…			3904.58	3830.12	3979.03	0.0550136	0.298484	0.999895	FALSE	3665	3771	4054	4066	4093	3778	3830	3979
ENSMUSG00000024598	Fbn2	protein_coding	Fibrillin-2; Fibrillin-2; Fibrillin-2; Fibrillin-2; MKIAA4226 protein	Fbn2, Fbn-2; Fbn2, Fbn-2; Fbn2, Fbn-2; Fbn2, Fbn-2; Fbn2, mKIAA4226	Q61555; E9QJZ4; Q63957; Q60789; Q571J3	FBN2_MOUSE; FBN2_MOUSE; FBN2_MOUSE; Q60789_MOUSE; Q571J3_MOUSE	ENSMUST00000025497; ENSMUST00000025497; ENSMUST00000025497;	ENSMUSP00000025497; ENSMUSP00000025497; ENSMUSP00000025497;	ENSMUSG00000024598	chr18	58141695	58343559	-			skeletal system development, ossification, microfibril, osteoblast differentiation, structural molecule activity, extracellular matrix structural constituent, binding, calcium ion binding, protein binding, extracellular region, proteinaceous extracellular matrix, cell communication, signal transduction, cell surface receptor signaling pathway, enzyme linked receptor protein signaling pathway, tra…	GO:0001501, GO:0001503, GO:0001527, GO:0001649, GO:0005198, GO:0005201, GO:0005488, GO:0005509, GO:0005515, GO:0005576, GO:0005578, GO:0007154, GO:0007165, GO:0007166, GO:0007167, GO:0007178, GO:0007179, GO:0007275, GO:0008104, GO:0009653, GO:0009719, GO:0009790, GO:0009887, GO:0009888, GO:0009966, GO:0009968, GO:0009987, GO:0010033, GO:0010646, GO:0010648, GO:0017015, GO:0023051, GO:0023052, GO:…			3897.99	3898.42	3897.55	-0.000322683	0.984891	0.999895	FALSE	3839	3834	4022	3850	3939	3903	3898	3897
ENSMUSG00000024940	Ltbp3	protein_coding	Latent-transforming growth factor beta-binding protein 3; Latent-transforming growth factor beta-binding protein 3; Latent-transforming growth factor beta-binding protein 3; Latent transforming growth factor beta binding protein 3; Latent-transforming growth factor beta-binding protein 3; Latent transforming growth factor beta binding protein 3; Latent transforming growth factor beta binding prot…	Ltbp3; Ltbp3; Ltbp3; Ltbp3; Ltbp3; Ltbp3; Ltbp3	Q61810; F8VQ06; Q8BNQ6; A0A494BAW3; Q9CVK2; A0A494BA04; A0A494BBP4	LTBP3_MOUSE; LTBP3_MOUSE; LTBP3_MOUSE; A0A494BAW3_MOUSE; Q9CVK2_MOUSE; A0A494BA04_MOUSE; A0A494BBP4_MOUSE	ENSMUST00000081496; ENSMUST00000081496; ENSMUST00000081496; ENSMUST00000236617.2; ENSMUST00000236529.2; ENSMUST00000236130.2	ENSMUSP00000080214; ENSMUSP00000080214; ENSMUSP00000080214; ENSMUSP00000158261.2; ENSMUSP00000157845.2; ENSMUSP00000158570.2	ENSMUSG00000024940	chr19	5790932	5808560	+			skeletal system development, ossification, cytokine production, tissue homeostasis, chondrocyte differentiation, binding, calcium ion binding, protein binding, extracellular region, proteinaceous extracellular matrix, cell communication, signal transduction, cell surface receptor signaling pathway, enzyme linked receptor protein signaling pathway, transmembrane receptor protein serine/threonine k…	GO:0001501, GO:0001503, GO:0001816, GO:0001894, GO:0002062, GO:0005488, GO:0005509, GO:0005515, GO:0005576, GO:0005578, GO:0007154, GO:0007165, GO:0007166, GO:0007167, GO:0007178, GO:0007179, GO:0007275, GO:0008283, GO:0008284, GO:0009653, GO:0009719, GO:0009887, GO:0009888, GO:0009987, GO:0010033, GO:0019838, GO:0019955, GO:0023052, GO:0030154, GO:0030278, GO:0030279, GO:0030282, GO:0030323, GO:…			3865.88	3937.37	3794.4	-0.0533455	0.374578	0.999895	FALSE	3793	4040	3979	3503	3690	4190	3937	3794
ENSMUSG00000021488	Nsd1	protein_coding	Histone-lysine N-methyltransferase, H3 lysine-36 specific; Histone-lysine N-methyltransferase, H3 lysine-36 specific; Histone-lysine N-methyltransferase, H3 lysine-36 specific; Nuclear receptor-binding SET-domain protein 1; Nuclear receptor-binding SET-domain protein 1; Nuclear receptor-binding SET-domain protein 1; NSD1; PWWP domain-containing protein; Nuclear receptor-binding SET-domain protein…	Nsd1; Nsd1; Nsd1; Nsd1; Nsd1; Nsd1; Nsd1; Nsd1; Nsd1	O88491; Q8C480; Q9CT70; A0A286YE36; E9QAE4; A0A286YDN7; Q8VHQ8; Q3UL03; A0A286YDS9	NSD1_MOUSE; NSD1_MOUSE; NSD1_MOUSE; A0A286YE36_MOUSE; E9QAE4_MOUSE; A0A286YDN7_MOUSE; Q8VHQ8_MOUSE; Q3UL03_MOUSE; A0A286YDS9_MOUSE	; ; ENSMUST00000224973.2; ENSMUST00000099490.3; ENSMUST00000225169.2; ; ENSMUST00000224156.2, ENSMUST00000224693.2, ENSMUST00000224918.2	; ; ENSMUSP00000153677.2; ENSMUSP00000097089.3; ENSMUSP00000153503.2; ; ENSMUSP00000153366.2, ENSMUSP00000152939.2, ENSMUSP00000153511.2	ENSMUSG00000021488	chr13	55357595	55466138	+	Lysine degradation	mmu00310					3853.86	3884.1	3823.62	-0.0226337	0.629261	0.999895	FALSE	3817	4038	3798	3801	3839	3831	3884	3823
ENSMUSG00000033306	Lpp	protein_coding	Lipoma-preferred partner homolog; Lipoma-preferred partner homolog; Lipoma-preferred partner homolog; Lipoma-preferred partner homolog; Lipoma-preferred partner homolog; Lipoma-preferred partner homolog; Lipoma-preferred partner homolog; Lipoma-preferred partner homolog; Uncharacterized protein; LIM domain containing preferred translocation partner in lipoma	Lpp; Lpp; Lpp; Lpp; Lpp; Lpp; Lpp; Lpp; Lpp; Lpp	Q8BFW7; Q5U407; Q8BHI1; Q8BKI0; Q8BKN2; Q8BLF4; Q8BLG3; Q8C101; Q8C3I4; A0A338P705	LPP_MOUSE; LPP_MOUSE; LPP_MOUSE; LPP_MOUSE; LPP_MOUSE; LPP_MOUSE; LPP_MOUSE; LPP_MOUSE; Q8C3I4_MOUSE; A0A338P705_MOUSE	ENSMUST00000038053, ENSMUST00000078988, ENSMUST00000115314; ENSMUST00000038053, ENSMUST00000078988, ENSMUST00000115314; ENSMUST00000038053, ENSMUST00000078988, ENSMUST00000115314; ENSMUST00000038053, ENSMUST00000078988, ENSMUST00000115314; ENSMUST00000038053, ENSMUST00000078988, ENSMUST00000115314; ENSMUST00000038053, ENSMUST00000078988, ENSMUST00000115314; ENSMUST00000038053, ENSMUST00000078988,…	ENSMUSP00000036304, ENSMUSP00000078005, ENSMUSP00000110969; ENSMUSP00000036304, ENSMUSP00000078005, ENSMUSP00000110969; ENSMUSP00000036304, ENSMUSP00000078005, ENSMUSP00000110969; ENSMUSP00000036304, ENSMUSP00000078005, ENSMUSP00000110969; ENSMUSP00000036304, ENSMUSP00000078005, ENSMUSP00000110969; ENSMUSP00000036304, ENSMUSP00000078005, ENSMUSP00000110969; ENSMUSP00000036304, ENSMUSP00000078005,…	ENSMUSG00000033306	chr16	24212257	24811328	+			binding, protein binding, intracellular, cell, nucleus, cytoplasm, adherens junction, cell-substrate adherens junction, focal adhesion, cell adhesion, zinc ion binding, biological adhesion, cell junction, cell-substrate junction, ion binding, cation binding, organelle, membrane-bounded organelle, intracellular organelle, intracellular membrane-bounded organelle, intracellular part, cell part, met…	GO:0005488, GO:0005515, GO:0005622, GO:0005623, GO:0005634, GO:0005737, GO:0005912, GO:0005924, GO:0005925, GO:0007155, GO:0008270, GO:0022610, GO:0030054, GO:0030055, GO:0043167, GO:0043169, GO:0043226, GO:0043227, GO:0043229, GO:0043231, GO:0044424, GO:0044464, GO:0046872, GO:0046914, GO:0070161			3846.98	3719.48	3974.49	0.0956406	0.144332	0.999895	FALSE	3572	4118	3468	4216	4074	3634	3719	3974
ENSMUSG00000034160	Ogt	protein_coding	UDP-N-acetylglucosamine--peptide N-acetylglucosaminyltransferase 110 kDa subunit; UDP-N-acetylglucosamine--peptide N-acetylglucosaminyltransferase 110 kDa subunit; UDP-N-acetylglucosamine--peptide N-acetylglucosaminyltransferase 110 kDa subunit; UDP-N-acetylglucosamine--peptide N-acetylglucosaminyltransferase 110 kDa subunit; UDP-N-acetylglucosamine--peptide N-acetylglucosaminyltransferase 110 kD…	Ogt; Ogt; Ogt; Ogt; Ogt; Ogt; Ogt; Ogt	Q8CGY8; A2ALY1; Q6PG10; Q8BXH6; Q91Y38; Q3TQV0; Q80XU6; Q8C676	OGT1_MOUSE; OGT1_MOUSE; OGT1_MOUSE; OGT1_MOUSE; OGT1_MOUSE; Q3TQV0_MOUSE; Q80XU6_MOUSE; Q8C676_MOUSE	ENSMUST00000044475, ENSMUST00000119299; ENSMUST00000044475, ENSMUST00000119299; ENSMUST00000044475, ENSMUST00000119299; ENSMUST00000044475, ENSMUST00000119299; ENSMUST00000044475, ENSMUST00000119299; ;	ENSMUSP00000045409, ENSMUSP00000113454; ENSMUSP00000045409, ENSMUSP00000113454; ENSMUSP00000045409, ENSMUSP00000113454; ENSMUSP00000045409, ENSMUSP00000113454; ENSMUSP00000045409, ENSMUSP00000113454; ;	ENSMUSG00000034160	chrX	100683666	100727957	+	Other types of O-glycan biosynthesis, Insulin resistance	mmu00514, mmu04931	histone acetyltransferase complex, chromatin, euchromatin, response to acid chemical, response to hypoxia, cellular glucose homeostasis, regulation of protein phosphorylation, negative regulation of protein phosphorylation, positive regulation of protein phosphorylation, response to molecule of bacterial origin, immune system process, immune system development, leukocyte differentiation, myeloid …	GO:0000123, GO:0000785, GO:0000791, GO:0001101, GO:0001666, GO:0001678, GO:0001932, GO:0001933, GO:0001934, GO:0002237, GO:0002376, GO:0002520, GO:0002521, GO:0002573, GO:0002682, GO:0002684, GO:0002761, GO:0002763, GO:0003824, GO:0004402, GO:0005488, GO:0005515, GO:0005543, GO:0005547, GO:0005622, GO:0005623, GO:0005634, GO:0005654, GO:0005694, GO:0005737, GO:0005739, GO:0005829, GO:0005886, GO:…			3835.4	3887.45	3783.35	-0.0391509	0.40351	0.999895	FALSE	3842	4035	3785	3728	3854	3768	3887	3783
ENSMUSG00000055296	Tmem245	protein_coding	Transmembrane protein 245; Transmembrane protein 245; Transmembrane protein 245; Transmembrane protein 245	Tmem245; Tmem245, D730040F13Rik; Tmem245, D730040F13Rik; Tmem245, D730040F13Rik	B1AZA5; Q8C3N3; D3YWD3; B1AZA8	TM245_MOUSE; Q8C3N3_MOUSE; D3YWD3_MOUSE; B1AZA8_MOUSE	ENSMUST00000068792; ENSMUST00000107609.4; ENSMUST00000132816.8	ENSMUSP00000067421; ENSMUSP00000103234.4; ENSMUSP00000117449.2	ENSMUSG00000055296	chr4	56866923	56947437	-							3823.88	3885.26	3762.51	-0.0463032	0.408201	0.999895	FALSE	3736	3957	3963	4058	3728	3501	3885	3762
ENSMUSG00000016028	Celsr1	protein_coding	Cadherin EGF LAG seven-pass G-type receptor 1; Cadherin EGF LAG seven-pass G-type receptor 1; Cadherin, EGF LAG seven-pass G-type receptor 1; MKIAA4041 protein; Cadherin, EGF LAG seven-pass G-type receptor 1; Cadherin, EGF LAG seven-pass G-type receptor 1; Cadherin, EGF LAG seven-pass G-type receptor 1	Celsr1; Celsr1; Celsr1; Celsr1, mKIAA4041; Celsr1; Celsr1; Celsr1	O35161; E9QK27; A0A2I3BPU9; Q571L9; A0A6I8MX05; A0A6I8MX25; A0A2I3BQH0	CELR1_MOUSE; CELR1_MOUSE; A0A2I3BPU9_MOUSE; Q571L9_MOUSE; A0A6I8MX05_MOUSE; A0A6I8MX25_MOUSE; A0A2I3BQH0_MOUSE	ENSMUST00000016172; ENSMUST00000016172; ENSMUST00000226840.2; ENSMUST00000239396.2; ENSMUST00000239489.2; ENSMUST00000226204.3	ENSMUSP00000016172; ENSMUSP00000016172; ENSMUSP00000153927.2; ENSMUSP00000159344.2; ENSMUSP00000159353.2; ENSMUSP00000154168.3	ENSMUSG00000016028	chr15	85783130	85918404	-			regulation of neurotransmitter levels, gastrulation with mouth forming second, establishment of planar polarity, morphogenesis of a polarized epithelium, morphogenesis of a branching structure, neuron migration, embryonic epithelial tube formation, neural tube formation, neural tube closure, hair follicle development, morphogenesis of an epithelium, regionalization, signal transducer activity, re…	GO:0001505, GO:0001702, GO:0001736, GO:0001738, GO:0001763, GO:0001764, GO:0001838, GO:0001841, GO:0001843, GO:0001942, GO:0002009, GO:0003002, GO:0004871, GO:0004872, GO:0004888, GO:0004930, GO:0005488, GO:0005509, GO:0005515, GO:0005622, GO:0005623, GO:0005634, GO:0005654, GO:0005886, GO:0005887, GO:0006810, GO:0006836, GO:0006928, GO:0006950, GO:0006996, GO:0007010, GO:0007154, GO:0007155, GO:…			3823.21	3760.46	3885.97	0.0473551	0.299968	0.999895	FALSE	3804	3847	3630	3926	3941	3791	3760	3886
ENSMUSG00000038244	Mical2	protein_coding	[F-actin]-monooxygenase MICAL2; [F-actin]-monooxygenase MICAL2; [F-actin]-monooxygenase MICAL2; [F-actin]-monooxygenase MICAL2; [F-actin]-monooxygenase MICAL2; [F-actin]-monooxygenase MICAL2; [F-actin]-monooxygenase MICAL2; [F-actin]-monooxygenase MICAL2; [F-actin]-monooxygenase MICAL2; [F-actin]-monooxygenase MICAL2; Microtubule associated monooxygenase, calponin and LIM domain containing 2; Mic…	Mical2, Kiaa0750, Micalcl; Mical2, Kiaa0750, Micalcl; Mical2, Kiaa0750, Micalcl; Mical2, Kiaa0750, Micalcl; Mical2, Kiaa0750, Micalcl; Mical2, Kiaa0750, Micalcl; Mical2, Kiaa0750, Micalcl; Mical2, Kiaa0750, Micalcl; Mical2, Kiaa0750, Micalcl; Mical2, Kiaa0750, Micalcl; Mical2; Mical2; Mical2; Mical2	Q8BML1; B1B545; F6ZD54; F8WJF1; Q14DP1; Q3TR48; Q3UPU6; Q5DU17; Q8CID1; Q9D5U9; A0A1L1SVE5; A0A1L1ST75; A0A1L1SQF0; F6WY65	MICA2_MOUSE; MICA2_MOUSE; MICA2_MOUSE; MICA2_MOUSE; MICA2_MOUSE; MICA2_MOUSE; MICA2_MOUSE; MICA2_MOUSE; MICA2_MOUSE; MICA2_MOUSE; A0A1L1SVE5_MOUSE; A0A1L1ST75_MOUSE; A0A1L1SQF0_MOUSE; F6WY65_MOUSE	ENSMUST00000033033, ENSMUST00000037991, ENSMUST00000050149; ENSMUST00000033033, ENSMUST00000037991, ENSMUST00000050149; ENSMUST00000033033, ENSMUST00000037991, ENSMUST00000050149; ENSMUST00000033033, ENSMUST00000037991, ENSMUST00000050149; ENSMUST00000033033, ENSMUST00000037991, ENSMUST00000050149; ENSMUST00000033033, ENSMUST00000037991, ENSMUST00000050149; ENSMUST00000033033, ENSMUST00000037991,…	ENSMUSP00000033033, ENSMUSP00000047639, ENSMUSP00000051163; ENSMUSP00000033033, ENSMUSP00000047639, ENSMUSP00000051163; ENSMUSP00000033033, ENSMUSP00000047639, ENSMUSP00000051163; ENSMUSP00000033033, ENSMUSP00000047639, ENSMUSP00000051163; ENSMUSP00000033033, ENSMUSP00000047639, ENSMUSP00000051163; ENSMUSP00000033033, ENSMUSP00000047639, ENSMUSP00000051163; ENSMUSP00000033033, ENSMUSP00000047639,…	ENSMUSG00000038244	chr7	111825063	112012313	+			nucleotide binding, actin binding, catalytic activity, monooxygenase activity, binding, protein binding, intracellular, cell, nucleus, nucleobase-containing compound metabolic process, transcription, DNA-templated, regulation of transcription, DNA-templated, regulation of transcription from RNA polymerase II promoter, transcription from RNA polymerase II promoter, cellular aromatic compound metab…	GO:0000166, GO:0003779, GO:0003824, GO:0004497, GO:0005488, GO:0005515, GO:0005622, GO:0005623, GO:0005634, GO:0006139, GO:0006351, GO:0006355, GO:0006357, GO:0006366, GO:0006725, GO:0006790, GO:0006807, GO:0006996, GO:0007010, GO:0007015, GO:0008092, GO:0008152, GO:0008154, GO:0008270, GO:0008688, GO:0009058, GO:0009059, GO:0009889, GO:0009891, GO:0009893, GO:0009987, GO:0010467, GO:0010468, GO:…			3780.68	3797.44	3763.92	-0.0127883	0.78739	0.999895	FALSE	3763	3923	3707	3730	3770	3792	3797	3764
ENSMUSG00000025203	Scd2	protein_coding	Stearoyl-CoA desaturase 2; Stearoyl-CoA desaturase 2; Stearoyl-Coenzyme A desaturase 2	Scd2; Scd2; Scd2	P13011; Q8BH96; A0A494BAV5	SCD2_MOUSE; SCD2_MOUSE; A0A494BAV5_MOUSE	ENSMUST00000026221; ENSMUST00000026221; ENSMUST00000237039.2	ENSMUSP00000026221; ENSMUSP00000026221; ENSMUSP00000158244.2	ENSMUSG00000025203	chr19	44282113	44295303	+	PPAR signaling pathway, AMPK signaling pathway, Biosynthesis of unsaturated fatty acids, Fatty acid metabolism	mmu03320, mmu04152, mmu01040, mmu01212	response to acid chemical, long-chain fatty acid metabolic process, catalytic activity, stearoyl-CoA 9-desaturase activity, binding, iron ion binding, intracellular, cell, cytoplasm, endoplasmic reticulum, endoplasmic reticulum membrane, organic acid metabolic process, lipid metabolic process, fatty acid metabolic process, fatty acid biosynthetic process, unsaturated fatty acid biosynthetic proce…	GO:0001101, GO:0001676, GO:0003824, GO:0004768, GO:0005488, GO:0005506, GO:0005622, GO:0005623, GO:0005737, GO:0005783, GO:0005789, GO:0006082, GO:0006629, GO:0006631, GO:0006633, GO:0006636, GO:0008152, GO:0008610, GO:0009058, GO:0009987, GO:0010033, GO:0012505, GO:0016020, GO:0016021, GO:0016053, GO:0016215, GO:0016491, GO:0016705, GO:0016717, GO:0019752, GO:0031224, GO:0032787, GO:0032896, GO:…			3732.45	3707.96	3756.94	0.0189287	0.732893	0.999895	FALSE	3670	4053	3401	3697	3861	3713	3708	3757
ENSMUSG00000014444	Piezo1	protein_coding	Piezo-type mechanosensitive ion channel component 1; Fam38a protein; Piezo non-specific cation channel R-Ras-binding domain-containing protein; Piezo-type mechanosensitive ion channel component; Piezo-type mechanosensitive ion channel component; Fam38a protein; Piezo-type mechanosensitive ion channel component 1; Piezo-type mechanosensitive ion channel component 1; Fam38a protein	Piezo1, Fam38a; Piezo1, BC039210, Fam38a; Piezo1, BC039210, Fam38a; Piezo1, Fam38a; Piezo1, Fam38a; Piezo1, BC039210, Fam38a; Piezo1, Fam38a; Piezo1, Fam38a; Piezo1, BC039210, Fam38a	E2JF22; Q80XT7; Q3UM62; E9PUQ9; F7AC58; Q811I7; F6PYU5; F6QY99; Q7TQL5	PIEZ1_MOUSE; Q80XT7_MOUSE; Q3UM62_MOUSE; E9PUQ9_MOUSE; F7AC58_MOUSE; Q811I7_MOUSE; F6PYU5_MOUSE; F6QY99_MOUSE; Q7TQL5_MOUSE	; ; ENSMUST00000067252.14; ENSMUST00000156333.9; ENSMUST00000148497.2; ENSMUST00000128383.8;	; ; ENSMUSP00000089777.6; ENSMUSP00000114584.3; ENSMUSP00000121725.2; ENSMUSP00000116194.2;	ENSMUSG00000014444	chr8	123208437	123278068	-							3719.91	3760.32	3679.49	-0.0313414	0.554755	0.999895	FALSE	3552	3935	3793	3581	3594	3863	3760	3679
ENSMUSG00000031488	Rab11fip1	protein_coding	Rab11 family-interacting protein 1; Rab11 family-interacting protein 1; Rab11 family-interacting protein 1; Rab11 family-interacting protein 1; RAB11 family interacting protein 1 (class I); MFLJ00294 protein; RAB11 family interacting protein 1 (class I)	Rab11fip1, Rcp; Rab11fip1, Rcp; Rab11fip1, Rcp; Rab11fip1, Rcp; Rab11fip1; Rab11fip1, mFLJ00294; Rab11fip1	Q9D620; Q05A58; Q3UBC2; Q8BN24; E9Q8L9; Q6KAN5; A0A1B0GRJ0	RFIP1_MOUSE; RFIP1_MOUSE; RFIP1_MOUSE; RFIP1_MOUSE; E9Q8L9_MOUSE; Q6KAN5_MOUSE; A0A1B0GRJ0_MOUSE	ENSMUST00000033878; ENSMUST00000033878; ENSMUST00000033878; ENSMUST00000033878; ENSMUST00000054212.7; ENSMUST00000209377.2	ENSMUSP00000033878; ENSMUSP00000033878; ENSMUSP00000033878; ENSMUSP00000033878; ENSMUSP00000058042.7; ENSMUSP00000147543.2	ENSMUSG00000031488	chr8	27628801	27664674	-	Endocytosis	mmu04144	system process, binding, protein binding, intracellular, cell, cytoplasm, endosome, vacuole, transport, exocytosis, cell communication, cell-cell signaling, protein localization, protein secretion, hormone transport, cellular process, regulation of cell communication, negative regulation of cell communication, regulation of hormone levels, endomembrane system, protein transport, membrane, vesicle…	GO:0003008, GO:0005488, GO:0005515, GO:0005622, GO:0005623, GO:0005737, GO:0005768, GO:0005773, GO:0006810, GO:0006887, GO:0007154, GO:0007267, GO:0008104, GO:0009306, GO:0009914, GO:0009987, GO:0010646, GO:0010648, GO:0010817, GO:0012505, GO:0015031, GO:0016020, GO:0016192, GO:0017016, GO:0017137, GO:0019899, GO:0023051, GO:0023052, GO:0023057, GO:0023061, GO:0031267, GO:0031410, GO:0031982, GO:…			3659.8	3655.92	3663.69	0.0030623	0.939562	0.999895	FALSE	3509	3889	3569	3693	3712	3586	3655	3663
ENSMUSG00000048612	Myof	protein_coding	Myoferlin; Myoferlin; Myoferlin; Myoferlin; Myoferlin; Myoferlin; Myoferlin; Myoferlin; Myoferlin; Myoferlin; Myoferlin; Myoferlin; Myoferlin; Myoferlin; Myof protein	Myof, Fer1l3, Kiaa1207; Myof, Fer1l3, Kiaa1207; Myof, Fer1l3, Kiaa1207; Myof, Fer1l3, Kiaa1207; Myof, Fer1l3, Kiaa1207; Myof, Fer1l3, Kiaa1207; Myof, Fer1l3, Kiaa1207; Myof, Fer1l3, Kiaa1207; Myof, Fer1l3, Kiaa1207; Myof; Myof; Myof; Myof; Myof; Myof	Q69ZN7; Q7TMG0; Q80V33; Q8BU64; Q8BU70; Q8BUC1; Q8BVY6; Q8C0D1; Q8R3B4; E9Q390; A0A286YDF5; A0A286YE65; A0A286YDV5; A0A286YCZ3; B9EK95	MYOF_MOUSE; MYOF_MOUSE; MYOF_MOUSE; MYOF_MOUSE; MYOF_MOUSE; MYOF_MOUSE; MYOF_MOUSE; MYOF_MOUSE; MYOF_MOUSE; E9Q390_MOUSE; A0A286YDF5_MOUSE; A0A286YE65_MOUSE; A0A286YDV5_MOUSE; A0A286YCZ3_MOUSE; B9EK95_MOUSE	ENSMUST00000041475; ENSMUST00000041475; ENSMUST00000041475; ENSMUST00000041475; ENSMUST00000041475; ENSMUST00000041475; ENSMUST00000041475; ENSMUST00000041475; ENSMUST00000041475; ENSMUST00000172095.3; ENSMUST00000226068.2; ENSMUST00000224560.2; ENSMUST00000224900.2; ENSMUST00000225159.2;	ENSMUSP00000045036; ENSMUSP00000045036; ENSMUSP00000045036; ENSMUSP00000045036; ENSMUSP00000045036; ENSMUSP00000045036; ENSMUSP00000045036; ENSMUSP00000045036; ENSMUSP00000045036; ENSMUSP00000129792.3; ENSMUSP00000153225.2; ENSMUSP00000153534.2; ENSMUSP00000153590.2; ENSMUSP00000153201.2;	ENSMUSG00000048612	chr19	37887484	38032025	-			plasma membrane repair, binding, phospholipid binding, extracellular region, intracellular, cell, nucleus, cytoplasm, plasma membrane, caveola, response to stress, plasma membrane organization, cell communication, signal transduction, cell surface receptor signaling pathway, enzyme linked receptor protein signaling pathway, transmembrane receptor protein tyrosine kinase signaling pathway, lipid b…	GO:0001778, GO:0005488, GO:0005543, GO:0005576, GO:0005622, GO:0005623, GO:0005634, GO:0005737, GO:0005886, GO:0005901, GO:0006950, GO:0007009, GO:0007154, GO:0007165, GO:0007166, GO:0007167, GO:0007169, GO:0008289, GO:0009266, GO:0009408, GO:0009611, GO:0009628, GO:0009966, GO:0009987, GO:0010033, GO:0010256, GO:0010646, GO:0016020, GO:0016021, GO:0016043, GO:0023051, GO:0023052, GO:0030947, GO:…			3648.76	3647.8	3649.72	0.000757675	0.977202	0.999895	FALSE	3565	3810	3569	3637	3731	3581	3648	3649
ENSMUSG00000030655	Smg1	protein_coding	Serine/threonine-protein kinase SMG1; Serine/threonine-protein kinase SMG1; Serine/threonine-protein kinase SMG1; Serine/threonine-protein kinase SMG1; Serine/threonine-protein kinase SMG1; Serine/threonine-protein kinase SMG1; Serine/threonine-protein kinase SMG1; SMG1 nonsense mediated mRNA decay associated PI3K related kinase; SMG1 nonsense mediated mRNA decay associated PI3K related kinase; S…	Smg1, Atx, Kiaa0421, Lip; Smg1, Atx, Kiaa0421, Lip; Smg1, Atx, Kiaa0421, Lip; Smg1, Atx, Kiaa0421, Lip; Smg1, Atx, Kiaa0421, Lip; Smg1, Atx, Kiaa0421, Lip; Smg1, Atx, Kiaa0421, Lip; Smg1; Smg1; Smg1	Q8BKX6; E9QLR6; Q5DU42; Q6ZQC0; Q8BLU4; Q8BWJ5; Q8BXD3; J3QQ22; J3QMR1; J3QPA7	SMG1_MOUSE; SMG1_MOUSE; SMG1_MOUSE; SMG1_MOUSE; SMG1_MOUSE; SMG1_MOUSE; SMG1_MOUSE; J3QQ22_MOUSE; J3QMR1_MOUSE; J3QPA7_MOUSE	ENSMUST00000032891; ENSMUST00000032891; ENSMUST00000032891; ENSMUST00000032891; ENSMUST00000032891; ENSMUST00000032891; ENSMUST00000032891; ENSMUST00000179331.9; ENSMUST00000178025.2; ENSMUST00000179047.3	ENSMUSP00000032891; ENSMUSP00000032891; ENSMUSP00000032891; ENSMUSP00000032891; ENSMUSP00000032891; ENSMUSP00000032891; ENSMUSP00000032891; ENSMUSP00000137592.3; ENSMUSP00000136406.2; ENSMUSP00000137172.2	ENSMUSG00000030655	chr7	117730531	117842893	-	mRNA surveillance pathway	mmu03015	nucleotide binding, nuclear-transcribed mRNA catabolic process, nonsense-mediated decay, telomere maintenance, nuclear-transcribed mRNA catabolic process, nucleoside binding, purine nucleoside binding, nucleic acid binding, DNA binding, RNA binding, catalytic activity, protein kinase activity, protein serine/threonine kinase activity, binding, ATP binding, intracellular, cell, nucleus, cytoplasm,…	GO:0000166, GO:0000184, GO:0000723, GO:0000956, GO:0001882, GO:0001883, GO:0003676, GO:0003677, GO:0003723, GO:0003824, GO:0004672, GO:0004674, GO:0005488, GO:0005524, GO:0005622, GO:0005623, GO:0005634, GO:0005737, GO:0006139, GO:0006259, GO:0006281, GO:0006401, GO:0006402, GO:0006464, GO:0006468, GO:0006629, GO:0006644, GO:0006650, GO:0006725, GO:0006793, GO:0006796, GO:0006807, GO:0006950, GO:…			3641.47	3545.97	3736.97	0.0756676	0.205611	0.999895	FALSE	3422	3766	3450	3950	3865	3396	3546	3737
ENSMUSG00000024073	Birc6	protein_coding	Baculoviral IAP repeat-containing protein 6; Baculoviral IAP repeat-containing protein 6; Baculoviral IAP repeat-containing protein 6; Baculoviral IAP repeat-containing protein 6; Baculoviral IAP repeat-containing protein 6; Baculoviral IAP repeat-containing protein 6; Baculoviral IAP repeat-containing protein 6; UBC core domain-containing protein; UBC core domain-containing protein; Baculoviral …	Birc6, Kiaa1289; Birc6, Kiaa1289; Birc6, Kiaa1289; Birc6, Kiaa1289; Birc6, Kiaa1289; Birc6, Kiaa1289; Birc6, Kiaa1289; Birc6; Birc6; Birc6; Birc6; Birc6; Birc6; Birc6; Birc6; Birc6; Birc6; Birc6; Birc6; Birc6	O88738; E9PYU6; Q69ZM5; Q8BNX0; Q8BR72; Q8BRV7; Q8C737; A0A1S6GWH6; A0A1S6GWH3; Q8CBU9; Q3UYZ6; J3QP64; S4R1S3; S4R2J7; S4R2N7; S4R1R8; S4R268; A0A3Q4EH00; S4R1L5; S4R2P8	BIRC6_MOUSE; BIRC6_MOUSE; BIRC6_MOUSE; BIRC6_MOUSE; BIRC6_MOUSE; BIRC6_MOUSE; BIRC6_MOUSE; A0A1S6GWH6_MOUSE; A0A1S6GWH3_MOUSE; Q8CBU9_MOUSE; Q3UYZ6_MOUSE; J3QP64_MOUSE; S4R1S3_MOUSE; S4R2J7_MOUSE; S4R2N7_MOUSE; S4R1R8_MOUSE; S4R268_MOUSE; A0A3Q4EH00_MOUSE; S4R1L5_MOUSE; S4R2P8_MOUSE	ENSMUST00000180037, ENSMUST00000182133, ENSMUST00000182597; ENSMUST00000180037, ENSMUST00000182133, ENSMUST00000182597; ENSMUST00000180037, ENSMUST00000182133, ENSMUST00000182597; ENSMUST00000180037, ENSMUST00000182133, ENSMUST00000182597; ENSMUST00000180037, ENSMUST00000182133, ENSMUST00000182597; ENSMUST00000180037, ENSMUST00000182133, ENSMUST00000182597; ENSMUST00000180037, ENSMUST00000182133,…	ENSMUSP00000136329, ENSMUSP00000138693, ENSMUSP00000138333; ENSMUSP00000136329, ENSMUSP00000138693, ENSMUSP00000138333; ENSMUSP00000136329, ENSMUSP00000138693, ENSMUSP00000138333; ENSMUSP00000136329, ENSMUSP00000138693, ENSMUSP00000138333; ENSMUSP00000136329, ENSMUSP00000138693, ENSMUSP00000138333; ENSMUSP00000136329, ENSMUSP00000138693, ENSMUSP00000138333; ENSMUSP00000136329, ENSMUSP00000138693,…	ENSMUSG00000024073	chr17	74835290	75010351	+	Ubiquitin mediated proteolysis, Apoptosis - multiple species	mmu04120, mmu04215	reproduction, mitotic cell cycle, nuclear division, cytokinesis, spindle pole, in utero embryonic development, placenta development, embryonic placenta development, developmental process involved in reproduction, catalytic activity, ubiquitin-protein transferase activity, enzyme inhibitor activity, endopeptidase inhibitor activity, cysteine-type endopeptidase inhibitor activity, binding, protein …	GO:0000003, GO:0000278, GO:0000280, GO:0000910, GO:0000922, GO:0001701, GO:0001890, GO:0001892, GO:0003006, GO:0003824, GO:0004842, GO:0004857, GO:0004866, GO:0004869, GO:0005488, GO:0005515, GO:0005622, GO:0005623, GO:0005737, GO:0005768, GO:0005773, GO:0005794, GO:0005802, GO:0005815, GO:0005819, GO:0005856, GO:0006464, GO:0006508, GO:0006915, GO:0006996, GO:0007049, GO:0007067, GO:0007154, GO:…			3638.54	3581.13	3695.95	0.0455174	0.385371	0.999895	FALSE	3505	3656	3583	3934	3691	3463	3581	3696
ENSMUSG00000026219	Trip12	protein_coding	E3 ubiquitin-protein ligase TRIP12; E3 ubiquitin-protein ligase TRIP12; E3 ubiquitin-protein ligase TRIP12; E3 ubiquitin-protein ligase TRIP12; E3 ubiquitin-protein ligase TRIP12; E3 ubiquitin-protein ligase; E3 ubiquitin-protein ligase; E3 ubiquitin-protein ligase; E3 ubiquitin-protein ligase; E3 ubiquitin-protein ligase; Thyroid hormone receptor interactor 12; Thyroid hormone receptor interacto…	Trip12; Trip12; Trip12; Trip12; Trip12; Trip12; Trip12; Trip12, cbp37, Gtl6; Trip12; Trip12; Trip12; Trip12; Trip12; Trip12; Trip12; Trip12	G5E870; Q3TY88; Q3UYT5; Q8BM59; Q8K051; A0A0B4J1N9; A0A087WNZ7; O88380; A0A087WSG4; A0A087WRV6; A0A087WS65; A0A087WRK9; A0A087WS33; Q3TP48; A0A087WP92; A0A087WQ02	TRIPC_MOUSE; TRIPC_MOUSE; TRIPC_MOUSE; TRIPC_MOUSE; TRIPC_MOUSE; A0A0B4J1N9_MOUSE; A0A087WNZ7_MOUSE; O88380_MOUSE; A0A087WSG4_MOUSE; A0A087WRV6_MOUSE; A0A087WS65_MOUSE; A0A087WRK9_MOUSE; A0A087WS33_MOUSE; Q3TP48_MOUSE; A0A087WP92_MOUSE; A0A087WQ02_MOUSE	ENSMUST00000027421, ENSMUST00000186465; ENSMUST00000027421, ENSMUST00000186465; ENSMUST00000027421, ENSMUST00000186465; ENSMUST00000027421, ENSMUST00000186465; ENSMUST00000027421, ENSMUST00000186465; ENSMUST00000186894.7; ENSMUST00000186648.7; ENSMUST00000190464.7; ENSMUST00000189670.7; ENSMUST00000187818.2; ENSMUST00000187733.2; ENSMUST00000189841.2; ENSMUST00000190067.7; ENSMUST00000189496.7; E…	ENSMUSP00000027421, ENSMUSP00000140224; ENSMUSP00000027421, ENSMUSP00000140224; ENSMUSP00000027421, ENSMUSP00000140224; ENSMUSP00000027421, ENSMUSP00000140224; ENSMUSP00000027421, ENSMUSP00000140224; ENSMUSP00000140267.2; ENSMUSP00000139563.2; ENSMUSP00000141035.2; ENSMUSP00000140789.2; ENSMUSP00000140917.2; ENSMUSP00000140675.2; ENSMUSP00000140879.2; ENSMUSP00000140817.2; ENSMUSP00000139682.2; E…	ENSMUSG00000026219	chr1	84698910	84818237	-	Ubiquitin mediated proteolysis	mmu04120	protein polyubiquitination, catalytic activity, ubiquitin-protein transferase activity, receptor binding, binding, protein binding, intracellular, cell, nucleus, nucleoplasm, cytoplasm, nucleobase-containing compound metabolic process, DNA metabolic process, DNA repair, regulation of DNA repair, double-strand break repair, chromatin organization, cellular protein modification process, proteolysis…	GO:0000209, GO:0003824, GO:0004842, GO:0005102, GO:0005488, GO:0005515, GO:0005622, GO:0005623, GO:0005634, GO:0005654, GO:0005737, GO:0006139, GO:0006259, GO:0006281, GO:0006282, GO:0006302, GO:0006325, GO:0006464, GO:0006508, GO:0006511, GO:0006725, GO:0006807, GO:0006950, GO:0006974, GO:0006996, GO:0007275, GO:0008134, GO:0008152, GO:0008270, GO:0008766, GO:0009056, GO:0009057, GO:0009790, GO:…			3615.94	3626.65	3605.22	-0.00854575	0.857732	0.999895	FALSE	3595	3713	3572	3614	3663	3538	3626	3605
ENSMUSG00000069094	Pde7a	protein_coding	High affinity cAMP-specific 3',5'-cyclic phosphodiesterase 7A; High affinity cAMP-specific 3',5'-cyclic phosphodiesterase 7A; High affinity cAMP-specific 3',5'-cyclic phosphodiesterase 7A; Phosphodiesterase; Phosphodiesterase; Phosphodiesterase 7A; Phosphodiesterase 7A; Phosphodiesterase 7A	Pde7a; Pde7a; Pde7a; Pde7a; Pde7a; Pde7a; Pde7a; Pde7a	P70453; Q3TFY5; Q9ERB3; Q3U3Y7; Q6P5G2; D6RIM5; D3Z6W6; F6VJY9	PDE7A_MOUSE; PDE7A_MOUSE; PDE7A_MOUSE; Q3U3Y7_MOUSE; Q6P5G2_MOUSE; D6RIM5_MOUSE; D3Z6W6_MOUSE; F6VJY9_MOUSE	ENSMUST00000091314, ENSMUST00000099195; ENSMUST00000091314, ENSMUST00000099195; ENSMUST00000091314, ENSMUST00000099195; ; ENSMUST00000156652.8; ENSMUST00000121951.2; ENSMUST00000149081.8	ENSMUSP00000088863, ENSMUSP00000096800; ENSMUSP00000088863, ENSMUSP00000096800; ENSMUSP00000088863, ENSMUSP00000096800; ; ENSMUSP00000119685.2; ENSMUSP00000113173.2; ENSMUSP00000120420.2	ENSMUSG00000069094	chr3	19277272	19365486	-	Purine metabolism, Morphine addiction	mmu00230, mmu05032	catalytic activity, cyclic-nucleotide phosphodiesterase activity, 3',5'-cyclic-nucleotide phosphodiesterase activity, 3',5'-cyclic-AMP phosphodiesterase activity, calmodulin-dependent cyclic-nucleotide phosphodiesterase activity, cGMP-stimulated cyclic-nucleotide phosphodiesterase activity, cGMP-inhibited cyclic-nucleotide phosphodiesterase activity, photoreceptor cyclic-nucleotide phosphodiester…	GO:0003824, GO:0004112, GO:0004114, GO:0004115, GO:0004117, GO:0004118, GO:0004119, GO:0004120, GO:0004620, GO:0004629, GO:0005488, GO:0007154, GO:0007165, GO:0008081, GO:0009987, GO:0016298, GO:0016787, GO:0016788, GO:0023052, GO:0042578, GO:0043167, GO:0043169, GO:0044688, GO:0044699, GO:0044700, GO:0044763, GO:0046872, GO:0050789, GO:0050794, GO:0050896, GO:0051716, GO:0052712, GO:0052713, GO:…			3597.74	3619.17	3576.31	-0.0171822	0.762405	0.999895	FALSE	3532	3896	3430	3562	3660	3507	3619	3576
ENSMUSG00000063870	Chd4	protein_coding	Chromodomain-helicase-DNA-binding protein 4; DNA helicase; DNA helicase; DNA helicase; DNA helicase; DNA helicase; Uncharacterized protein; Chromodomain-helicase-DNA-binding protein 4; Chromodomain-helicase-DNA-binding protein 4; CHD C-terminal 2 domain-containing protein; Chromodomain helicase DNA binding protein 4; CHD N-terminal domain-containing protein; Chd4 protein; Chromodomain helicase DN…	Chd4; Chd4; Chd4; Chd4; Chd4; Chd4, mKIAA4075; Chd4; Chd4; Chd4; Chd4; Chd4; Chd4; Chd4; Chd4	Q6PDQ2; E9QAS5; Q3U582; Q8BM83; E9QAS4; Q5DTP7; Q9CTT2; Q3V3I7; Q3V265; Q3UFM8; G5E8V7; Q3ULG0; Q99JM0; F6WR45	CHD4_MOUSE; E9QAS5_MOUSE; Q3U582_MOUSE; Q8BM83_MOUSE; E9QAS4_MOUSE; Q5DTP7_MOUSE; Q9CTT2_MOUSE; Q3V3I7_MOUSE; Q3V265_MOUSE; Q3UFM8_MOUSE; G5E8V7_MOUSE; Q3ULG0_MOUSE; Q99JM0_MOUSE; F6WR45_MOUSE	ENSMUST00000056889; ENSMUST00000112390.8; ; ENSMUST00000112392.8; ; ; ENSMUST00000155261.2; ; ENSMUST00000124317.2	ENSMUSP00000060054; ENSMUSP00000108009.2; ; ENSMUSP00000108011.2; ; ; ENSMUSP00000122806.2; ; ENSMUSP00000120704.2	ENSMUSG00000063870	chr6	125072944	125107554	+	Viral carcinogenesis	mmu05203	histone deacetylase complex, negative regulation of transcription from RNA polymerase II promoter, nucleotide binding, microtubule cytoskeleton organization, nuclear chromosome, chromatin, nuclear chromatin, regulatory region DNA binding, transcription regulatory region sequence-specific DNA binding, RNA polymerase II regulatory region sequence-specific DNA binding, RNA polymerase II core promote…	GO:0000118, GO:0000122, GO:0000166, GO:0000226, GO:0000228, GO:0000785, GO:0000790, GO:0000975, GO:0000976, GO:0000977, GO:0000978, GO:0000980, GO:0000987, GO:0001012, GO:0001067, GO:0001085, GO:0001103, GO:0001158, GO:0001159, GO:0001882, GO:0001883, GO:0003676, GO:0003677, GO:0003682, GO:0003690, GO:0003824, GO:0004386, GO:0005488, GO:0005515, GO:0005524, GO:0005622, GO:0005623, GO:0005634, GO:…			3596.86	3574.84	3618.88	0.017662	0.701847	0.999895	FALSE	3562	3730	3432	3565	3665	3627	3574	3619
ENSMUSG00000021268	Meg3	lncRNA	Uncharacterized protein	Meg3, Gtl2	Q8CCV7	Q8CCV7_MOUSE			ENSMUSG00000021268	chr12	109506879	109538165	+							3578.44	3664.82	3492.06	-0.0696459	0.228181	0.999895	FALSE	3410	3843	3741	3395	3348	3733	3664	3492
ENSMUSG00000036550	Cnot1	protein_coding	CCR4-NOT transcription complex subunit 1; CCR4-NOT transcription complex subunit 1; CCR4-NOT transcription complex subunit 1; CCR4-NOT transcription complex subunit 1; CCR4-NOT transcription complex subunit 1; CCR4-NOT transcription complex subunit 1; CCR4-NOT transcription complex subunit 1; CCR4-NOT transcription complex, subunit 1; Cnot1 protein; CCR4-NOT transcription complex, subunit 1; CCR4…	Cnot1, Kiaa1007; Cnot1, Kiaa1007; Cnot1, Kiaa1007; Cnot1, Kiaa1007; Cnot1, Kiaa1007; Cnot1, Kiaa1007; Cnot1, Kiaa1007; Cnot1; Cnot1; Cnot1; Cnot1; Cnot1; Cnot1; Cnot1; Cnot1; Cnot1; Cnot1	Q6ZQ08; B2RY28; Q3UPB7; Q8BSB4; Q8BXB2; Q8C0H2; Q8K3D8; A0A1D5RM04; Q505C5; A0A1D5RM03; A0A1D5RMB6; Q8CGI8; A0A1D5RML9; A0A1D5RMD8; B2RXR3; A0A1D5RMJ8; B7ZWL1	CNOT1_MOUSE; CNOT1_MOUSE; CNOT1_MOUSE; CNOT1_MOUSE; CNOT1_MOUSE; CNOT1_MOUSE; CNOT1_MOUSE; A0A1D5RM04_MOUSE; Q505C5_MOUSE; A0A1D5RM03_MOUSE; A0A1D5RMB6_MOUSE; Q8CGI8_MOUSE; A0A1D5RML9_MOUSE; A0A1D5RMD8_MOUSE; B2RXR3_MOUSE; A0A1D5RMJ8_MOUSE; B7ZWL1_MOUSE	ENSMUST00000098473; ENSMUST00000098473; ENSMUST00000098473; ENSMUST00000098473; ENSMUST00000098473; ENSMUST00000098473; ENSMUST00000098473; ENSMUST00000212415.2; ENSMUST00000212323.2; ENSMUST00000213046.2; ENSMUST00000211973.2; ENSMUST00000213006.2; ENSMUST00000211887.2; ENSMUST00000068452.10	ENSMUSP00000096073; ENSMUSP00000096073; ENSMUSP00000096073; ENSMUSP00000096073; ENSMUSP00000096073; ENSMUSP00000096073; ENSMUSP00000096073; ENSMUSP00000148575.2; ENSMUSP00000148574.2; ENSMUSP00000148709.2; ENSMUSP00000148831.2; ENSMUSP00000148735.2; ENSMUSP00000148807.2; ENSMUSP00000063565.9	ENSMUSG00000036550	chr8	96446079	96534092	-	RNA degradation	mmu03018	negative regulation of transcription from RNA polymerase II promoter, 3'-5'-exoribonuclease activity, nuclear-transcribed mRNA catabolic process, deadenylation-dependent decay, nuclear-transcribed mRNA poly(A) tail shortening, cytoplasmic mRNA processing body, nuclear-transcribed mRNA catabolic process, in utero embryonic development, blastocyst development, blastocyst formation, trophectodermal …	GO:0000122, GO:0000175, GO:0000288, GO:0000289, GO:0000932, GO:0000956, GO:0001701, GO:0001824, GO:0001825, GO:0001829, GO:0003676, GO:0003723, GO:0003824, GO:0004518, GO:0004527, GO:0004532, GO:0004535, GO:0004540, GO:0005102, GO:0005198, GO:0005488, GO:0005515, GO:0005576, GO:0005615, GO:0005622, GO:0005623, GO:0005634, GO:0005737, GO:0006139, GO:0006351, GO:0006355, GO:0006357, GO:0006366, GO:…			3556.13	3567.32	3544.94	-0.00907488	0.850306	0.999895	FALSE	3483	3667	3552	3505	3637	3492	3567	3544
ENSMUSG00000057133	Chd6	protein_coding	Chromodomain-helicase-DNA-binding protein 6; Chromodomain-helicase-DNA-binding protein 6; Chromodomain-helicase-DNA-binding protein 6; Chromodomain-helicase-DNA-binding protein 6; DNA helicase; DNA helicase; DNA helicase; Chd6 protein; Uncharacterized protein; Chd6 protein; Chromodomain helicase DNA binding protein 6; Chd6 protein	Chd6, Kiaa1335; Chd6, Kiaa1335; Chd6, Kiaa1335; Chd6, Kiaa1335; Chd6; Chd6; Chd6; Chd6; Chd6; Chd6; Chd6; Chd6	A3KFM7; B9EKA7; Q3UQS6; Q80TE9; Q8BJ75; Q8BIE8; A3KFM8; Q8R2S5; Q3TSG0; Q6PBA0; A3KFM6; Q80YD0	CHD6_MOUSE; CHD6_MOUSE; CHD6_MOUSE; CHD6_MOUSE; Q8BJ75_MOUSE; Q8BIE8_MOUSE; A3KFM8_MOUSE; Q8R2S5_MOUSE; Q3TSG0_MOUSE; Q6PBA0_MOUSE; A3KFM6_MOUSE; Q80YD0_MOUSE	ENSMUST00000039782; ENSMUST00000039782; ENSMUST00000039782; ENSMUST00000039782; ; ENSMUST00000134178.8; ; ENSMUST00000130265.2;	ENSMUSP00000042291; ENSMUSP00000042291; ENSMUSP00000042291; ENSMUSP00000042291; ; ENSMUSP00000123240.2; ; ENSMUSP00000117075.2;	ENSMUSG00000057133	chr2	160788898	160950995	-			nucleotide binding, DNA-directed RNA polymerase complex, transcription cofactor binding, nucleoside binding, purine nucleoside binding, nucleic acid binding, DNA binding, catalytic activity, helicase activity, binding, protein binding, ATP binding, intracellular, cell, nucleus, nucleoplasm, DNA-directed RNA polymerase II, core complex, nucleobase-containing compound metabolic process, chromatin o…	GO:0000166, GO:0000428, GO:0001221, GO:0001882, GO:0001883, GO:0003676, GO:0003677, GO:0003824, GO:0004386, GO:0005488, GO:0005515, GO:0005524, GO:0005622, GO:0005623, GO:0005634, GO:0005654, GO:0005665, GO:0006139, GO:0006325, GO:0006351, GO:0006355, GO:0006357, GO:0006366, GO:0006725, GO:0006807, GO:0006950, GO:0006979, GO:0006996, GO:0008026, GO:0008094, GO:0008134, GO:0008152, GO:0009058, GO:…			3552.75	3608.58	3496.91	-0.045338	0.338321	0.999895	FALSE	3592	3688	3546	3552	3562	3377	3608	3497
ENSMUSG00000031075	Ano1	protein_coding	Anoctamin-1; Anoctamin-1; Anoctamin-1; Anoctamin-1; Anoctamin; Anoctamin; Anoctamin; Anoctamin; Anoctamin; Anoctamin 1, calcium activated chloride channel; Anoctamin 1, calcium activated chloride channel	Ano1, Tmem16a; Ano1, Tmem16a; Ano1, Tmem16a; Ano1, Tmem16a; Ano1; Ano1, Tmem16a; Ano1; Ano1; Ano1; Ano1; Ano1	Q8BHY3; Q6P5C6; Q8BI26; Q99JK1; A0A5F8MPM2; A0A348BSL7; A0A0A0MQF2; F6R6E1; G8JL82; D3Z035; D3YYA4	ANO1_MOUSE; ANO1_MOUSE; ANO1_MOUSE; ANO1_MOUSE; A0A5F8MPM2_MOUSE; A0A348BSL7_MOUSE; A0A0A0MQF2_MOUSE; F6R6E1_MOUSE; G8JL82_MOUSE; D3Z035_MOUSE; D3YYA4_MOUSE	ENSMUST00000033393, ENSMUST00000118556, ENSMUST00000121758; ENSMUST00000033393, ENSMUST00000118556, ENSMUST00000121758; ENSMUST00000033393, ENSMUST00000118556, ENSMUST00000121758; ENSMUST00000033393, ENSMUST00000118556, ENSMUST00000121758; ENSMUST00000238848.2; ENSMUST00000121758.8; ENSMUST00000152531.8; ENSMUST00000118556.9; ENSMUST00000155175.8; ENSMUST00000131731.2	ENSMUSP00000033393, ENSMUSP00000113899, ENSMUSP00000112616; ENSMUSP00000033393, ENSMUSP00000113899, ENSMUSP00000112616; ENSMUSP00000033393, ENSMUSP00000113899, ENSMUSP00000112616; ENSMUSP00000033393, ENSMUSP00000113899, ENSMUSP00000112616; ENSMUSP00000159034.3; ENSMUSP00000112616.3; ENSMUSP00000119653.2; ENSMUSP00000113899.3; ENSMUSP00000120306.3; ENSMUSP00000118206.2	ENSMUSG00000031075	chr7	144142286	144305711	-			cellular glucose homeostasis, peptide secretion, regulation of peptide secretion, positive regulation of peptide secretion, system process, transporter activity, ion channel activity, calcium activated cation channel activity, intracellular calcium activated chloride channel activity, voltage-gated ion channel activity, voltage-gated chloride channel activity, anion channel activity, chloride cha…	GO:0001678, GO:0002790, GO:0002791, GO:0002793, GO:0003008, GO:0005215, GO:0005216, GO:0005227, GO:0005229, GO:0005244, GO:0005247, GO:0005253, GO:0005254, GO:0005261, GO:0005488, GO:0005515, GO:0005576, GO:0005622, GO:0005623, GO:0005737, GO:0005886, GO:0006810, GO:0006811, GO:0006812, GO:0006820, GO:0006821, GO:0006950, GO:0007154, GO:0007165, GO:0007186, GO:0007200, GO:0007267, GO:0007275, GO:…			3548.88	3550.3	3547.46	-0.00115311	0.997783	0.999895	FALSE	3473	3826	3351	3498	3605	3538	3550	3547
ENSMUSG00000031274	Col4a5	protein_coding	Collagen type IV alpha5 chain; Collagen IV alpha 5 chain; Col4a5 protein; Collagen IV NC1 domain-containing protein; Collagen IV NC1 domain-containing protein; Type IV collagen alpha 5 chain; Collagen, type IV, alpha 5; Col4a5 protein, Collagen, type IV, alpha 5; Type IV collagen alpha 5 chain	Col4a5, col4a5; Col4a5; Col4a5; Col4a5; Col4a5; Col4a5; Col4a5; Col4a5; Col4a5	P70165; Q61436; Q80V57; Q8BNS7; Q3TP61; Q9ESQ2; F7CK55; Q63ZW6; Q9JLR7	P70165_MOUSE; Q61436_MOUSE; Q80V57_MOUSE; Q8BNS7_MOUSE; Q3TP61_MOUSE; Q9ESQ2_MOUSE; F7CK55_MOUSE; Q63ZW6_MOUSE; Q9JLR7_MOUSE	; ; ; ENSMUST00000130732.2; ENSMUST00000112930.8, ENSMUST00000112931.8;	; ; ; ENSMUSP00000116610.2; ENSMUSP00000108552.2, ENSMUSP00000108553.2;	ENSMUSG00000031274	chrX	140258381	140472230	+	ECM-receptor interaction, Pathways in cancer, PI3K-Akt signaling pathway, Focal adhesion, AGE-RAGE signaling pathway in diabetic complications, Amoebiasis, Small cell lung cancer, Protein digestion and absorption	mmu04512, mmu05200, mmu04151, mmu04510, mmu04933, mmu05146, mmu05222, mmu04974					3532.96	3538.71	3527.22	-0.00469265	0.937432	0.999895	FALSE	3442	3741	3433	3514	3612	3456	3538	3527
ENSMUSG00000037016	Frem2	protein_coding	FRAS1-related extracellular matrix protein 2; FRAS1-related extracellular matrix protein 2; FRAS1-related extracellular matrix protein 2; FRAS1-related extracellular matrix protein 2; FRAS1-related extracellular matrix protein 2; FRAS1-related extracellular matrix protein 2; Fras1 related extracellular matrix protein 2	Frem2, Nv1; Frem2, Nv1; Frem2, Nv1; Frem2, Nv1; Frem2, Nv1; Frem2, Nv1; Frem2	Q6NVD0; Q4W2Q5; Q5H8C0; Q811G9; Q8C4G5; Q8CD46; Q1XGY5	FREM2_MOUSE; FREM2_MOUSE; FREM2_MOUSE; FREM2_MOUSE; FREM2_MOUSE; FREM2_MOUSE; Q1XGY5_MOUSE	ENSMUST00000091137; ENSMUST00000091137; ENSMUST00000091137; ENSMUST00000091137; ENSMUST00000091137; ENSMUST00000091137;	ENSMUSP00000088670; ENSMUSP00000088670; ENSMUSP00000088670; ENSMUSP00000088670; ENSMUSP00000088670; ENSMUSP00000088670;	ENSMUSG00000037016	chr3	53421359	53564776	-			morphogenesis of an epithelium, binding, protein binding, extracellular region, proteinaceous extracellular matrix, basement membrane, cell, plasma membrane, cell communication, cell adhesion, multicellular organism development, sensory organ development, heart development, anatomical structure morphogenesis, tissue development, cellular process, membrane, integral component of membrane, biologic…	GO:0002009, GO:0005488, GO:0005515, GO:0005576, GO:0005578, GO:0005604, GO:0005623, GO:0005886, GO:0007154, GO:0007155, GO:0007275, GO:0007423, GO:0007507, GO:0009653, GO:0009888, GO:0009987, GO:0016020, GO:0016021, GO:0022610, GO:0031012, GO:0031224, GO:0031982, GO:0031988, GO:0032501, GO:0032502, GO:0043167, GO:0043169, GO:0043226, GO:0043227, GO:0043230, GO:0043583, GO:0044420, GO:0044421, GO:…			3531	3484.54	3577.45	0.0379518	0.422673	0.999895	FALSE	3459	3439	3556	3648	3632	3452	3484	3577
ENSMUSG00000040209	Zfp704	protein_coding	Zinc finger protein 704; Zinc finger protein 704; Zinc finger protein 704; Zinc finger protein 704	Zfp704, Znf704, Gig1; Zfp704, Znf704, Gig1; Zfp704, Znf704, Gig1; Zfp704	Q9ERQ3; Q7TQL8; Q8BJW9; A0A0A6YWL6	ZN704_MOUSE; ZN704_MOUSE; ZN704_MOUSE; A0A0A6YWL6_MOUSE	ENSMUST00000041124; ENSMUST00000041124; ENSMUST00000041124; ENSMUST00000193947.2	ENSMUSP00000041242; ENSMUSP00000041242; ENSMUSP00000041242; ENSMUSP00000141598.2	ENSMUSG00000040209	chr3	9492080	9675145	-			regulatory region DNA binding, transcription regulatory region sequence-specific DNA binding, regulatory region nucleic acid binding, enhancer sequence-specific DNA binding, nucleic acid binding, DNA binding, double-stranded DNA binding, binding, intracellular, cell, nucleus, nucleobase-containing compound metabolic process, transcription, DNA-templated, regulation of transcription, DNA-templated…	GO:0000975, GO:0000976, GO:0001067, GO:0001158, GO:0003676, GO:0003677, GO:0003690, GO:0005488, GO:0005622, GO:0005623, GO:0005634, GO:0006139, GO:0006351, GO:0006355, GO:0006357, GO:0006366, GO:0006725, GO:0006807, GO:0008152, GO:0009058, GO:0009059, GO:0009889, GO:0009987, GO:0010467, GO:0010468, GO:0010556, GO:0016070, GO:0018130, GO:0019219, GO:0019222, GO:0019438, GO:0031323, GO:0031326, GO:…			3530.15	3474.01	3586.28	0.0458726	0.375321	0.999895	FALSE	3536	3502	3385	3711	3699	3348	3474	3586
ENSMUSG00000067158	Col4a4	protein_coding	Collagen alpha-4(IV) chain; Collagen alpha-4(IV) chain; Collagen alpha-4(IV) chain; Uncharacterized protein; Collagen alpha-4(IV) chain	Col4a4; Col4a4; Col4a4; Col4a4; Col4a4	Q9QZR9; Q149M2; Q64457; Q8BPT9; Q3UQE0	CO4A4_MOUSE; CO4A4_MOUSE; CO4A4_MOUSE; Q8BPT9_MOUSE; Q3UQE0_MOUSE	ENSMUST00000087050; ENSMUST00000087050; ENSMUST00000087050;	ENSMUSP00000084282; ENSMUSP00000084282; ENSMUSP00000084282;	ENSMUSG00000067158	chr1	82426144	82564570	-	ECM-receptor interaction, Pathways in cancer, PI3K-Akt signaling pathway, Focal adhesion, AGE-RAGE signaling pathway in diabetic complications, Amoebiasis, Small cell lung cancer, Protein digestion and absorption	mmu04512, mmu05200, mmu04151, mmu04510, mmu04933, mmu05146, mmu05222, mmu04974	urogenital system development, kidney development, structural molecule activity, extracellular matrix structural constituent, extracellular region, proteinaceous extracellular matrix, collagen trimer, collagen type IV trimer, basement membrane, basal lamina, multicellular organism development, cellular process, cellular component organization, extracellular matrix organization, extracellular matr…	GO:0001655, GO:0001822, GO:0005198, GO:0005201, GO:0005576, GO:0005578, GO:0005581, GO:0005587, GO:0005604, GO:0005605, GO:0007275, GO:0009987, GO:0016043, GO:0030198, GO:0031012, GO:0032501, GO:0032502, GO:0032835, GO:0032836, GO:0032991, GO:0043062, GO:0043234, GO:0044420, GO:0044421, GO:0044699, GO:0044707, GO:0044763, GO:0044767, GO:0048513, GO:0048731, GO:0048856, GO:0071840, GO:0072001, GO:…			3521.87	3523.21	3520.53	-0.00109747	0.985419	0.999895	FALSE	3295	3678	3597	3382	3591	3589	3523	3520
ENSMUSG00000056492	Adgrf5	protein_coding	Adhesion G protein-coupled receptor F5; MKIAA0758 protein; Adhesion G protein-coupled receptor F5; Adhesion G protein-coupled receptor F5; Uncharacterized protein; Adhesion G protein-coupled receptor F5; Adhesion G protein-coupled receptor F5	Adgrf5, Gpr116; Adgrf5, Gpr116, mKIAA0758; Adgrf5; Adgrf5; Adgrf5, Gpr116; Adgrf5; Adgrf5	G5E8Q8; Q69ZZ8; A0A286YE42; A0A286YCD3; Q8BZJ9; A0A286YD74; A0A286YDT5	AGRF5_MOUSE; Q69ZZ8_MOUSE; A0A286YE42_MOUSE; A0A286YCD3_MOUSE; Q8BZJ9_MOUSE; A0A286YD74_MOUSE; A0A286YDT5_MOUSE	ENSMUST00000113599, ENSMUST00000226087; ENSMUST00000225466.2; ENSMUST00000224278.2; ENSMUST00000225004.2; ENSMUST00000225962.2	ENSMUSP00000109229, ENSMUSP00000153049; ENSMUSP00000153704.2; ENSMUSP00000152923.2; ENSMUSP00000153304.2; ENSMUSP00000153373.2	ENSMUSG00000056492	chr17	43671342	43770448	+			cell activation, tissue homeostasis, myeloid leukocyte activation, immune system process, regulation of immune system process, negative regulation of immune system process, regulation of leukocyte activation, negative regulation of leukocyte activation, signal transducer activity, receptor activity, transmembrane signaling receptor activity, G-protein coupled receptor activity, intracellular, cel…	GO:0001775, GO:0001894, GO:0002274, GO:0002376, GO:0002682, GO:0002683, GO:0002694, GO:0002695, GO:0004871, GO:0004872, GO:0004888, GO:0004930, GO:0005622, GO:0005623, GO:0005737, GO:0005886, GO:0006091, GO:0006112, GO:0006629, GO:0006644, GO:0006793, GO:0006796, GO:0007154, GO:0007165, GO:0007166, GO:0007186, GO:0008152, GO:0008610, GO:0008654, GO:0009058, GO:0009889, GO:0009891, GO:0009893, GO:…			3515.06	3502.8	3527.31	0.0100553	0.8465	0.999895	FALSE	3418	3521	3569	3341	3539	3702	3502	3527
ENSMUSG00000024589	Nedd4l	protein_coding	E3 ubiquitin-protein ligase NEDD4-like; E3 ubiquitin-protein ligase NEDD4-like; E3 ubiquitin-protein ligase NEDD4-like; E3 ubiquitin-protein ligase NEDD4-like; HECT-type E3 ubiquitin transferase; HECT-type E3 ubiquitin transferase; E3 ubiquitin-protein ligase; E3 ubiquitin-protein ligase; E3 ubiquitin-protein ligase; HECT-type E3 ubiquitin transferase; E3 ubiquitin-protein ligase; HECT-type E3 ub…	Nedd4l, Kiaa0439, Nedd4b; Nedd4l, Kiaa0439, Nedd4b; Nedd4l, Kiaa0439, Nedd4b; Nedd4l, Kiaa0439, Nedd4b; Nedd4l; Nedd4l; Nedd4l; Nedd4l; Nedd4l; Nedd4l; Nedd4l; Nedd4l; Nedd4l; Nedd4l; Nedd4l; Nedd4l; Nedd4l; Nedd4l; Nedd4l; Nedd4l; Nedd4l; Nedd4l, mKIAA0439; Nedd4l	Q8CFI0; Q8BRT9; Q8BS42; Q99PK2; A0A494BAX0; A0A494BAE4; G3X9H8; A0A286YCM8; E9PXB7; Q3TQK9; A0A494B9L5; Q641N8; A0A494BAG2; A0A494B953; A0A494B9F0; A0A494BA39; A0A571BG49; A0A494BB14; A0A494BAL4; A0A286YDV4; A0A494BAD8; Q80U03; A0A286YCR1	NED4L_MOUSE; NED4L_MOUSE; NED4L_MOUSE; NED4L_MOUSE; A0A494BAX0_MOUSE; A0A494BAE4_MOUSE; G3X9H8_MOUSE; G3X9H8_MOUSE; E9PXB7_MOUSE; Q3TQK9_MOUSE; A0A494B9L5_MOUSE; Q641N8_MOUSE; A0A494BAG2_MOUSE; A0A494B953_MOUSE; A0A494B9F0_MOUSE; A0A494BA39_MOUSE; A0A571BG49_MOUSE; A0A494BB14_MOUSE; A0A494BAL4_MOUSE; A0A286YDV4_MOUSE; A0A494BAD8_MOUSE; Q80U03_MOUSE; A0A286YCR1_MOUSE	ENSMUST00000237410; ENSMUST00000237410; ENSMUST00000237410; ENSMUST00000237410; ENSMUST00000236898.2; ENSMUST00000237644.2; ENSMUST00000080418.7, ENSMUST00000224347.3, ENSMUST00000226058.2, ENSMUST00000237384.2; ENSMUST00000080418.7, ENSMUST00000224347.3, ENSMUST00000226058.2, ENSMUST00000237384.2; ENSMUST00000163516.9, ENSMUST00000237854.2; ENSMUST00000236103.2; ENSMUST00000235343.2; ENSMUST0000…	ENSMUSP00000158044; ENSMUSP00000158044; ENSMUSP00000158044; ENSMUSP00000158044; ENSMUSP00000158272.2; ENSMUSP00000158050.2; ENSMUSP00000079280.5, ENSMUSP00000153052.3, ENSMUSP00000153526.2, ENSMUSP00000158238.2; ENSMUSP00000079280.5, ENSMUSP00000153052.3, ENSMUSP00000153526.2, ENSMUSP00000158238.2; ENSMUSP00000132838.3, ENSMUSP00000157910.2; ENSMUSP00000157658.2; ENSMUSP00000158026.2; ENSMUSP0000…	ENSMUSG00000024589	chr18	65020776	65350899	+	Ubiquitin mediated proteolysis, Endocytosis, Aldosterone-regulated sodium reabsorption	mmu04120, mmu04144, mmu04960					3513.09	3519.58	3506.6	-0.00533052	0.927942	0.999895	FALSE	3467	3696	3396	3574	3548	3398	3519	3506
ENSMUSG00000040543	Pitpnm3	protein_coding	Membrane-associated phosphatidylinositol transfer protein 3; Membrane-associated phosphatidylinositol transfer protein 3; Membrane-associated phosphatidylinositol transfer protein 3; Membrane-associated phosphatidylinositol transfer protein 3; Pitpnm3 protein	Pitpnm3, Nir1; Pitpnm3, Nir1; Pitpnm3, Nir1; Pitpnm3, Nir1; Pitpnm3	Q3UHE1; A6QRE8; Q3UH22; Q5RIT9; Q14DP4	PITM3_MOUSE; PITM3_MOUSE; PITM3_MOUSE; PITM3_MOUSE; Q14DP4_MOUSE	ENSMUST00000075258, ENSMUST00000108508; ENSMUST00000075258, ENSMUST00000108508; ENSMUST00000075258, ENSMUST00000108508; ENSMUST00000075258, ENSMUST00000108508;	ENSMUSP00000074737, ENSMUSP00000104148; ENSMUSP00000074737, ENSMUSP00000104148; ENSMUSP00000074737, ENSMUSP00000104148; ENSMUSP00000074737, ENSMUSP00000104148;	ENSMUSG00000040543	chr11	71938354	72026604	-			binding, intracellular, cell, transport, lipid binding, membrane, ion binding, cation binding, cell part, metal ion binding, localization, establishment of localization	GO:0005488, GO:0005622, GO:0005623, GO:0006810, GO:0008289, GO:0016020, GO:0043167, GO:0043169, GO:0044464, GO:0046872, GO:0051179, GO:0051234			3498.42	3574.34	3422.49	-0.0626119	0.219713	0.999895	FALSE	3473	3667	3583	3297	3352	3618	3574	3422
ENSMUSG00000034088	Hdlbp	protein_coding	Vigilin; K Homology domain-containing protein; High density lipoprotein (HDL) binding protein; High density lipoprotein (HDL) binding protein; High density lipoprotein (HDL) binding protein; High density lipoprotein (HDL) binding protein; Hdlbp protein; High density lipoprotein (HDL) binding protein; K Homology domain-containing protein; High density lipoprotein (HDL) binding protein; K Homology …	Hdlbp; Hdlbp; Hdlbp; Hdlbp; Hdlbp; Hdlbp; Hdlbp; Hdlbp; Hdlbp; Hdlbp; Hdlbp	Q8VDJ3; Q3U4Z7; A0A087WNQ4; A0A087WPH2; A0A087WQY9; A0A087WPC5; A0PJE9; A0A087WS92; Q8BX68; A0A087WP83; Q3V1M8	VIGLN_MOUSE; Q3U4Z7_MOUSE; A0A087WNQ4_MOUSE; A0A087WPH2_MOUSE; A0A087WQY9_MOUSE; A0A087WPC5_MOUSE; A0PJE9_MOUSE; A0A087WS92_MOUSE; Q8BX68_MOUSE; A0A087WP83_MOUSE; Q3V1M8_MOUSE	ENSMUST00000042498, ENSMUST00000170883; ENSMUST00000190321.7; ENSMUST00000188165.2; ENSMUST00000189025.7; ENSMUST00000186787.7; ENSMUST00000188988.7; ENSMUST00000186164.7;	ENSMUSP00000043047, ENSMUSP00000127903; ENSMUSP00000139448.2; ENSMUSP00000139777.2; ENSMUSP00000140399.2; ENSMUSP00000139719.2; ENSMUSP00000140946.2; ENSMUSP00000139671.2;	ENSMUSG00000034088	chr1	93333662	93406537	-			nucleic acid binding, RNA binding, binding, protein binding, extracellular region, extracellular space, intracellular, cell, nucleus, cytoplasm, cell-cell junction, adherens junction, cell-cell adherens junction, alcohol metabolic process, lipid metabolic process, transport, lipid transport, cell adhesion, metabolic process, steroid metabolic process, cholesterol metabolic process, lipid localiza…	GO:0003676, GO:0003723, GO:0005488, GO:0005515, GO:0005576, GO:0005615, GO:0005622, GO:0005623, GO:0005634, GO:0005737, GO:0005911, GO:0005912, GO:0005913, GO:0006066, GO:0006629, GO:0006810, GO:0006869, GO:0007155, GO:0008152, GO:0008202, GO:0008203, GO:0010876, GO:0016125, GO:0022610, GO:0030054, GO:0032991, GO:0032994, GO:0033036, GO:0034358, GO:0034364, GO:0043226, GO:0043227, GO:0043229, GO:…			3493.35	3472.39	3514.32	0.0173111	0.715578	0.999895	FALSE	3432	3667	3318	3470	3524	3549	3472	3514
ENSMUSG00000029478	Ncor2	protein_coding	Nuclear receptor corepressor 2; Nuclear receptor corepressor 2; Nuclear receptor corepressor 2; Nuclear receptor corepressor 2; Nuclear receptor co-repressor 2; Uncharacterized protein; Uncharacterized protein; Nuclear receptor co-repressor 2; Nuclear receptor co-repressor 2; SANT domain-containing protein; Ncor2 protein; Nuclear receptor co-repressor 2; Nuclear receptor co-repressor 2; Nuclear r…	Ncor2, Smrt; Ncor2, Smrt; Ncor2, Smrt; Ncor2, Smrt; Ncor2; Ncor2; Ncor2; Ncor2; Ncor2; Ncor2; Ncor2; Ncor2; Ncor2; Ncor2; Ncor2; Ncor2; Ncor2; Ncor2	Q9WU42; E9Q9V0; Q9WU43; Q9WUC1; F8VQL9; Q3TTT3; Q3TG88; A0A0G2JED1; F6SK53; Q3TZ10; Q80ZV7; F6YAU7; F6Z4B2; A0A0G2JEQ5; D3Z2J5; E9PY55; E9Q9V3; E9Q701	NCOR2_MOUSE; NCOR2_MOUSE; NCOR2_MOUSE; NCOR2_MOUSE; F8VQL9_MOUSE; Q3TTT3_MOUSE; Q3TG88_MOUSE; A0A0G2JED1_MOUSE; F6SK53_MOUSE; Q3TZ10_MOUSE; Q80ZV7_MOUSE; F6YAU7_MOUSE; F6Z4B2_MOUSE; A0A0G2JEQ5_MOUSE; D3Z2J5_MOUSE; E9PY55_MOUSE; E9Q9V3_MOUSE; E9Q701_MOUSE	ENSMUST00000111394, ENSMUST00000111398; ENSMUST00000111394, ENSMUST00000111398; ENSMUST00000111394, ENSMUST00000111398; ENSMUST00000111394, ENSMUST00000111398; ENSMUST00000111402.9; ; ENSMUST00000200297.5; ENSMUST00000134819.2; ; ENSMUST00000138890.3; ENSMUST00000125053.8; ENSMUST00000199561.2; ENSMUST00000134404.6; ENSMUST00000086083.11; ENSMUST00000111393.8; ENSMUST00000055256.14	ENSMUSP00000107025, ENSMUSP00000107029; ENSMUSP00000107025, ENSMUSP00000107029; ENSMUSP00000107025, ENSMUSP00000107029; ENSMUSP00000107025, ENSMUSP00000107029; ENSMUSP00000107033.3; ; ENSMUSP00000142725.2; ENSMUSP00000115776.2; ; ENSMUSP00000117813.3; ENSMUSP00000117098.2; ENSMUSP00000142862.2; ENSMUSP00000121588.2; ENSMUSP00000083250.5; ENSMUSP00000107024.2; ENSMUSP00000055954.8	ENSMUSG00000029478	chr5	125094217	125256283	-	Epstein-Barr virus infection, Notch signaling pathway	mmu05169, mmu04330	histone deacetylase complex, negative regulation of transcription from RNA polymerase II promoter, nuclear chromosome, chromatin, nuclear chromatin, regulatory region DNA binding, transcription factor activity, protein binding, transcription factor activity, transcription factor binding, RNA polymerase II regulatory region DNA binding, regulatory region nucleic acid binding, in utero embryonic de…	GO:0000118, GO:0000122, GO:0000228, GO:0000785, GO:0000790, GO:0000975, GO:0000988, GO:0000989, GO:0001012, GO:0001067, GO:0001701, GO:0003007, GO:0003676, GO:0003677, GO:0003682, GO:0003712, GO:0003714, GO:0005102, GO:0005112, GO:0005488, GO:0005515, GO:0005622, GO:0005623, GO:0005634, GO:0005654, GO:0005694, GO:0006139, GO:0006351, GO:0006355, GO:0006357, GO:0006366, GO:0006396, GO:0006412, GO:…			3478.96	3433.5	3524.42	0.0376933	0.439466	0.999895	FALSE	3348	3476	3477	3426	3462	3685	3433	3524
ENSMUSG00000000184	Ccnd2	protein_coding	G1/S-specific cyclin-D2; Ccnd2 protein; Cyclin D2; Cyclin D2	Ccnd2, Cyl-2; Ccnd2; Ccnd2; Ccnd2	P30280; Q4FK45; Q9D8L9; A0A0J9YU51	CCND2_MOUSE; Q4FK45_MOUSE; Q9D8L9_MOUSE; A0A0J9YU51_MOUSE	ENSMUST00000000188; ENSMUST00000201066.2, ENSMUST00000201637.2; ENSMUST00000201902.4	ENSMUSP00000000188; ENSMUSP00000144095.2, ENSMUSP00000144245.2; ENSMUSP00000144006.2	ENSMUSG00000000184	chr6	127102125	127129156	-	MicroRNAs in cancer, FoxO signaling pathway, PI3K-Akt signaling pathway, Jak-STAT signaling pathway, Measles, Prolactin signaling pathway, Wnt signaling pathway, Viral carcinogenesis, Hedgehog signaling pathway, HTLV-I infection, p53 signaling pathway, Transcriptional misregulation in cancer, Focal adhesion, Cell cycle, Hippo signaling pathway	mmu05206, mmu04068, mmu04151, mmu04630, mmu05162, mmu04917, mmu04310, mmu05203, mmu04340, mmu05166, mmu04115, mmu05202, mmu04510, mmu04110, mmu04390	regulation of cyclin-dependent protein serine/threonine kinase activity, G1/S transition of mitotic cell cycle, mitotic cell cycle, cyclin-dependent protein kinase holoenzyme complex, chromatin, regulation of protein phosphorylation, positive regulation of protein phosphorylation, system process, binding, protein binding, intracellular, cell, nucleus, nuclear envelope, nucleoplasm, chromosome, nu…	GO:0000079, GO:0000082, GO:0000278, GO:0000307, GO:0000785, GO:0001932, GO:0001934, GO:0003008, GO:0005488, GO:0005515, GO:0005622, GO:0005623, GO:0005634, GO:0005635, GO:0005654, GO:0005694, GO:0005730, GO:0005737, GO:0005829, GO:0006464, GO:0006468, GO:0006793, GO:0006796, GO:0007049, GO:0007610, GO:0007611, GO:0007613, GO:0007616, GO:0007626, GO:0008152, GO:0008283, GO:0008284, GO:0008344, GO:…			3478.51	3496.42	3460.6	-0.0148515	0.788194	0.999895	FALSE	3513	3692	3285	3443	3516	3423	3496	3460
ENSMUSG00000030583	Sipa1l3	protein_coding	Signal-induced proliferation-associated 1-like protein 3; Signal-induced proliferation-associated 1 like 3; Signal-induced proliferation-associated 1 like 3; Signal-induced proliferation-associated 1-like protein C-terminal domain-containing protein; Sipa1l3 protein; Sipa1l3 protein; Sipa1l3 protein; Sipa1l3 protein; Sipa1l3 protein; Sipa1l3 protein; MKIAA0545 protein; Signal-induced proliferatio…	Sipa1l3, Spal3; Sipa1l3; Sipa1l3; Sipa1l3; Sipa1l3; Sipa1l3; Sipa1l3; Sipa1l3; Sipa1l3; Sipa1l3; Sipa1l3, mKIAA0545; Sipa1l3; Sipa1l3; Sipa1l3; Sipa1l3	G3X9J0; S4R1U8; S4R2C7; Q9CSR2; Q8K054; A2VCS4; A0AUN2; A6H637; Q4VBF3; A7MCX1; Q6A050; Q8BGC2; S4R1P8; S4R2N4; S4R1S0	SI1L3_MOUSE; S4R1U8_MOUSE; S4R2C7_MOUSE; Q9CSR2_MOUSE; Q8K054_MOUSE; A2VCS4_MOUSE; A0AUN2_MOUSE; A6H637_MOUSE; Q4VBF3_MOUSE; A7MCX1_MOUSE; Q6A050_MOUSE; Q8BGC2_MOUSE; S4R1P8_MOUSE; S4R2N4_MOUSE; S4R1S0_MOUSE	ENSMUST00000085809, ENSMUST00000183096; ENSMUST00000183275.2; ENSMUST00000181975.8; ; ; ; ; ENSMUST00000182780.8; ENSMUST00000182484.2; ENSMUST00000183330.8	ENSMUSP00000082965, ENSMUSP00000138171; ENSMUSP00000138381.2; ENSMUSP00000138592.2; ; ; ; ; ENSMUSP00000138311.2; ENSMUSP00000138714.2; ENSMUSP00000138345.2	ENSMUSG00000030583	chr7	29019797	29218066	-	Rap1 signaling pathway	mmu04015	cell morphogenesis, cell morphogenesis involved in differentiation, eye development, stress fiber, epithelial cell development, hematopoietic progenitor cell differentiation, immune system process, immune system development, epithelial cell morphogenesis, GTPase activator activity, extracellular region, extracellular space, intracellular, cell, cytoskeleton, plasma membrane, cell-cell junction, o…	GO:0000902, GO:0000904, GO:0001654, GO:0001725, GO:0002064, GO:0002244, GO:0002376, GO:0002520, GO:0003382, GO:0005096, GO:0005576, GO:0005615, GO:0005622, GO:0005623, GO:0005856, GO:0005886, GO:0005911, GO:0006996, GO:0007010, GO:0007154, GO:0007163, GO:0007165, GO:0007264, GO:0007275, GO:0007423, GO:0008047, GO:0009653, GO:0009888, GO:0009966, GO:0009987, GO:0010646, GO:0015629, GO:0016020, GO:…			3468.97	3460.99	3476.95	0.00663346	0.881273	0.999895	FALSE	3371	3549	3463	3434	3492	3504	3461	3476
ENSMUSG00000037487	Ubr5	protein_coding	E3 ubiquitin-protein ligase UBR5; E3 ubiquitin-protein ligase UBR5; E3 ubiquitin-protein ligase UBR5; E3 ubiquitin-protein ligase UBR5; E3 ubiquitin-protein ligase UBR5; E3 ubiquitin-protein ligase UBR5; E3 ubiquitin-protein ligase UBR5; Ubiquitin protein ligase E3 component n-recognin 5; UBR-type domain-containing protein; Ubiquitin protein ligase E3 component n-recognin 5; Ubiquitin protein lig…	Ubr5, Edd, Edd1, Kiaa0896; Ubr5, Edd, Edd1, Kiaa0896; Ubr5, Edd, Edd1, Kiaa0896; Ubr5, Edd, Edd1, Kiaa0896; Ubr5, Edd, Edd1, Kiaa0896; Ubr5, Edd, Edd1, Kiaa0896; Ubr5, Edd, Edd1, Kiaa0896; Ubr5; Ubr5, Edd1; Ubr5; Ubr5; Ubr5; Ubr5, Edd1	Q80TP3; Q698K9; Q6PEQ8; Q6PFQ9; Q80VL4; Q810V6; Q9CXE9; A0A2I3BQS6; Q8BJK5; E9Q2H1; A0A2I3BPG8; A0A2I3BQC1; Q3TSI5	UBR5_MOUSE; UBR5_MOUSE; UBR5_MOUSE; UBR5_MOUSE; UBR5_MOUSE; UBR5_MOUSE; UBR5_MOUSE; A0A2I3BQS6_MOUSE; Q8BJK5_MOUSE; E9Q2H1_MOUSE; A0A2I3BPG8_MOUSE; A0A2I3BQC1_MOUSE; Q3TSI5_MOUSE	; ; ; ; ENSMUST00000226414.2; ENSMUST00000110336.4; ENSMUST00000227143.2; ENSMUST00000228333.2;	; ; ; ; ENSMUSP00000154293.2; ENSMUSP00000105965.4; ENSMUSP00000153778.2; ENSMUSP00000154132.2;	ENSMUSG00000037487	chr15	37967572	38079098	-	Ubiquitin mediated proteolysis	mmu04120	protein import into nucleus, translocation, protein polyubiquitination, nucleic acid binding, RNA binding, catalytic activity, ubiquitin-protein transferase activity, binding, protein binding, intracellular, cell, nucleus, nucleoplasm, cytoplasm, nucleobase-containing compound metabolic process, DNA metabolic process, DNA repair, regulation of DNA repair, double-strand break repair, chromatin org…	GO:0000060, GO:0000209, GO:0003676, GO:0003723, GO:0003824, GO:0004842, GO:0005488, GO:0005515, GO:0005622, GO:0005623, GO:0005634, GO:0005654, GO:0005737, GO:0006139, GO:0006259, GO:0006281, GO:0006282, GO:0006302, GO:0006325, GO:0006464, GO:0006508, GO:0006511, GO:0006605, GO:0006606, GO:0006725, GO:0006807, GO:0006810, GO:0006886, GO:0006913, GO:0006950, GO:0006974, GO:0006996, GO:0007154, GO:…			3465.62	3450.63	3480.6	0.0124743	0.795002	0.999895	FALSE	3394	3441	3516	3444	3591	3407	3450	3480
ENSMUSG00000020850	Prpf8	protein_coding	Pre-mRNA-processing-splicing factor 8; Pre-mRNA-processing-splicing factor 8; Pre-mRNA-processing-splicing factor 8; Pre-mRNA-processing-splicing factor 8; Pre-mRNA-processing-splicing factor 8; Pre-mRNA-processing-splicing factor 8; Pre-mRNA-processing-splicing factor 8; MPN domain-containing protein; Pre-mRNA-processing-splicing factor 8; Pre-mRNA processing factor 8	Prpf8, Prp8; Prpf8, Prp8; Prpf8, Prp8; Prpf8, Prp8; Prpf8, Prp8; Prpf8, Prp8; Prpf8, Prp8; Prpf8; Prpf8; Prpf8	Q99PV0; A5D6Q4; Q5ND30; Q5ND31; Q7TQK2; Q8BRZ5; Q8K001; Q3TI71; Q3UNG1; B7ZC27	PRP8_MOUSE; PRP8_MOUSE; PRP8_MOUSE; PRP8_MOUSE; PRP8_MOUSE; PRP8_MOUSE; PRP8_MOUSE; Q3TI71_MOUSE; Q3UNG1_MOUSE; B7ZC27_MOUSE	ENSMUST00000018449, ENSMUST00000102510; ENSMUST00000018449, ENSMUST00000102510; ENSMUST00000018449, ENSMUST00000102510; ENSMUST00000018449, ENSMUST00000102510; ENSMUST00000018449, ENSMUST00000102510; ENSMUST00000018449, ENSMUST00000102510; ENSMUST00000018449, ENSMUST00000102510; ; ENSMUST00000131283.3	ENSMUSP00000018449, ENSMUSP00000099568; ENSMUSP00000018449, ENSMUSP00000099568; ENSMUSP00000018449, ENSMUSP00000099568; ENSMUSP00000018449, ENSMUSP00000099568; ENSMUSP00000018449, ENSMUSP00000099568; ENSMUSP00000018449, ENSMUSP00000099568; ENSMUSP00000018449, ENSMUSP00000099568; ; ENSMUSP00000115635.2	ENSMUSG00000020850	chr11	75377642	75400275	+	Spliceosome	mmu03040	spliceosomal tri-snRNP complex assembly, RNA splicing, via transesterification reactions, RNA splicing, via transesterification reactions with bulged adenosine as nucleophile, second spliceosomal transesterification activity, spliceosomal snRNP assembly, mRNA splicing, via spliceosome, response to molecule of bacterial origin, nucleic acid binding, RNA binding, catalytic activity, binding, protei…	GO:0000244, GO:0000375, GO:0000377, GO:0000386, GO:0000387, GO:0000398, GO:0002237, GO:0003676, GO:0003723, GO:0003824, GO:0005488, GO:0005515, GO:0005622, GO:0005623, GO:0005634, GO:0005681, GO:0005682, GO:0006139, GO:0006396, GO:0006397, GO:0006725, GO:0006807, GO:0008152, GO:0008380, GO:0009605, GO:0009607, GO:0009617, GO:0009987, GO:0010033, GO:0010467, GO:0016020, GO:0016043, GO:0016070, GO:…			3461.84	3447.68	3475.99	0.0117928	0.800234	0.999895	FALSE	3462	3607	3274	3428	3533	3466	3447	3475
ENSMUSG00000034832	Tet3	protein_coding	Methylcytosine dioxygenase TET3; Methylcytosine dioxygenase TET3; Methylcytosine dioxygenase TET3; Methylcytosine dioxygenase TET3; Methylcytosine dioxygenase TET3; Methylcytosine dioxygenase TET3; Methylcytosine dioxygenase TET; Methylcytosine dioxygenase TET; Methylcytosine dioxygenase TET; Tet methylcytosine dioxygenase 3	Tet3; Tet3; Tet3; Tet3; Tet3; Tet3; Tet3; Tet3, BC037432, mKIAA0401; Tet3, BC037432; Tet3	Q8BG87; K9JH93; L0HN04; Q4VAD3; Q8C8N8; Q8CI60; A0A5K1VVP6; Q80U11; Q8BNB2; A0A087WP90	TET3_MOUSE; TET3_MOUSE; TET3_MOUSE; TET3_MOUSE; TET3_MOUSE; TET3_MOUSE; A0A5K1VVP6_MOUSE; Q80U11_MOUSE; Q8BNB2_MOUSE; A0A087WP90_MOUSE	ENSMUST00000186548; ENSMUST00000186548; ENSMUST00000186548; ENSMUST00000186548; ENSMUST00000186548; ENSMUST00000186548; ENSMUST00000089622.11; ; ENSMUST00000190295.2	ENSMUSP00000139630; ENSMUSP00000139630; ENSMUSP00000139630; ENSMUSP00000139630; ENSMUSP00000139630; ENSMUSP00000139630; ENSMUSP00000087049.5; ; ENSMUSP00000139679.2	ENSMUSG00000034832	chr6	83339355	83436066	-			female pronucleus, male pronucleus, nucleic acid binding, DNA binding, catalytic activity, binding, protein binding, intracellular, cell, nucleus, cytoplasm, carbohydrate metabolic process, nucleobase-containing compound metabolic process, DNA metabolic process, DNA modification, DNA alkylation, DNA methylation, chromatin organization, transcription, DNA-templated, regulation of transcription, DN…	GO:0001939, GO:0001940, GO:0003676, GO:0003677, GO:0003824, GO:0005488, GO:0005515, GO:0005622, GO:0005623, GO:0005634, GO:0005737, GO:0005975, GO:0006139, GO:0006259, GO:0006304, GO:0006305, GO:0006306, GO:0006325, GO:0006351, GO:0006355, GO:0006357, GO:0006366, GO:0006464, GO:0006479, GO:0006486, GO:0006493, GO:0006725, GO:0006807, GO:0006996, GO:0007275, GO:0008152, GO:0008213, GO:0009058, GO:…			3435.22	3420.55	3449.9	0.0123243	0.783745	0.999895	FALSE	3404	3428	3430	3473	3476	3401	3420	3450
ENSMUSG00000040151	Hs2st1	protein_coding	Heparan sulfate 2-O-sulfotransferase 1; Heparan sulfate 2-O-sulfotransferase 1; Heparan sulfate 2-O-sulfotransferase 1; Heparan sulfate 2-O-sulfotransferase 1; Heparan sulfate 2-O-sulfotransferase 1	Hs2st1, Hs2st; Hs2st1, Hs2st; Hs2st1, Hs2st; Hs2st1, Hs2st; Hs2st1	Q8R3H7; O88464; Q3TNP7; Q9JLK2; E0CYX6	HS2ST_MOUSE; HS2ST_MOUSE; HS2ST_MOUSE; HS2ST_MOUSE; E0CYX6_MOUSE	ENSMUST00000043325; ENSMUST00000043325; ENSMUST00000043325; ENSMUST00000043325; ENSMUST00000160690.2	ENSMUSP00000043066; ENSMUSP00000043066; ENSMUSP00000043066; ENSMUSP00000043066; ENSMUSP00000123816.2	ENSMUSG00000040151	chr3	144135467	144275942	-	Glycosaminoglycan biosynthesis - heparan sulfate / heparin	mmu00534	polysaccharide biosynthetic process, N-acetylglucosamine 6-O-sulfotransferase activity, N-acetylgalactosamine 4-O-sulfotransferase activity, urogenital system development, ureteric bud development, kidney development, mesonephros development, embryonic epithelial tube formation, morphogenesis of an epithelium, catalytic activity, alcohol sulfotransferase activity, heparan sulfate 2-O-sulfotransfe…	GO:0000271, GO:0001517, GO:0001537, GO:0001655, GO:0001657, GO:0001822, GO:0001823, GO:0001838, GO:0002009, GO:0003824, GO:0004027, GO:0004394, GO:0005622, GO:0005623, GO:0005737, GO:0005794, GO:0005975, GO:0005976, GO:0006022, GO:0006029, GO:0006790, GO:0006807, GO:0007275, GO:0008146, GO:0008152, GO:0009058, GO:0009059, GO:0009100, GO:0009101, GO:0009653, GO:0009790, GO:0009887, GO:0009888, GO:…			3433.19	3438.26	3428.12	-0.0042621	0.948606	0.999895	FALSE	3378	3661	3276	3384	3518	3383	3438	3428
ENSMUSG00000045482	Trrap	protein_coding	Transformation/transcription domain-associated protein; Transformation/transcription domain-associated protein; Transformation/transcription domain-associated protein; Transformation/transcription domain-associated protein; Transformation/transcription domain-associated protein; Transformation/transcription domain-associated protein; Transformation/transcription domain-associated protein; Transfo…	Trrap; Trrap; Trrap; Trrap; Trrap; Trrap; Trrap; Trrap; Trrap; Trrap; Trrap	Q80YV3; Q8C0Z5; Q8K104; Q3UH32; E9PWT1; E9PZA7; F7CGG2; A0A1D5RLL4; E9QLK7; D3YY11; Q3TIP5	TRRAP_MOUSE; TRRAP_MOUSE; TRRAP_MOUSE; Q3UH32_MOUSE; E9PWT1_MOUSE; E9PZA7_MOUSE; F7CGG2_MOUSE; A0A1D5RLL4_MOUSE; E9QLK7_MOUSE; D3YY11_MOUSE; Q3TIP5_MOUSE	; ; ENSMUST00000094120.9; ENSMUST00000038980.13; ENSMUST00000132925.2; ENSMUST00000213013.2; ENSMUST00000100467.10; ENSMUST00000128550.8;	; ; ENSMUSP00000091668.3; ENSMUSP00000042544.7; ENSMUSP00000122021.2; ENSMUSP00000148419.2; ENSMUSP00000098035.4; ENSMUSP00000115917.2;	ENSMUSG00000045482	chr5	144704542	144796588	+	HTLV-I infection	mmu05166					3422.14	3446.76	3397.52	-0.0207494	0.653017	0.999895	FALSE	3417	3355	3569	3453	3345	3395	3447	3397
ENSMUSG00000018501	Ncor1	protein_coding	Nuclear receptor corepressor 1; Nuclear receptor corepressor 1; Nuclear receptor co-repressor 1; Uncharacterized protein; Uncharacterized protein; Nuclear receptor corepressor 1; RIP-13; Nuclear receptor co-repressor 1; Nuclear receptor co-repressor 1; MKIAA1047 protein, Nuclear receptor co-repressor 1; Nuclear receptor co-repressor 1; Nuclear receptor co-repressor 1; Ncor1 protein; Ncor1 protein…	Ncor1, Rxrip13; Ncor1, Rxrip13; Ncor1; Ncor1; Ncor1; Ncor1; Ncor1, RIP13; Ncor1; Ncor1; Ncor1, mKIAA1047; Ncor1; Ncor1; Ncor1; Ncor1; Ncor1; Ncor1; Ncor1; Ncor1; Ncor1; Ncor1; Ncor1; Ncor1; Ncor1	Q60974; Q60812; Q5RIM6; Q9CUV3; Q3UWZ3; Q3UV34; Q8VDE8; F6TRR6; E9Q9Y2; Q8CHB6; F7C134; E0CYX5; Q05CF0; Q05C35; Q5PRE9; Q5RIN0; Q8BK32; F6U338; F6SFD2; F6TWR1; Q3UV08; E9Q2B2; E9Q8K6	NCOR1_MOUSE; NCOR1_MOUSE; Q5RIM6_MOUSE; Q9CUV3_MOUSE; Q3UWZ3_MOUSE; Q3UV34_MOUSE; Q8VDE8_MOUSE; F6TRR6_MOUSE; E9Q9Y2_MOUSE; Q8CHB6_MOUSE; F7C134_MOUSE; E0CYX5_MOUSE; Q05CF0_MOUSE; Q05C35_MOUSE; Q5PRE9_MOUSE; Q5RIN0_MOUSE; Q8BK32_MOUSE; F6U338_MOUSE; F6SFD2_MOUSE; F6TWR1_MOUSE; Q3UV08_MOUSE; E9Q2B2_MOUSE; E9Q8K6_MOUSE	; ENSMUST00000018645.13, ENSMUST00000101066.10; ; ; ENSMUST00000159315.2; ENSMUST00000037575.15; ENSMUST00000155712.9; ENSMUST00000156740.9; ENSMUST00000141447.2; ; ENSMUST00000155486.8; ENSMUST00000069456.11; ENSMUST00000161288.8; ENSMUST00000162236.8; ENSMUST00000161699.8; ENSMUST00000151498.9; ENSMUST00000101067.10; ENSMUST00000127471.9	; ENSMUSP00000018645.7, ENSMUSP00000098627.4; ; ; ENSMUSP00000124175.2; ENSMUSP00000038900.9; ENSMUSP00000122654.3; ENSMUSP00000125458.2; ENSMUSP00000123822.2; ; ENSMUSP00000122647.2; ENSMUSP00000068974.5; ENSMUSP00000124045.2; ENSMUSP00000124698.2; ENSMUSP00000124120.2; ENSMUSP00000125317.2; ENSMUSP00000098628.4; ENSMUSP00000121806.3	ENSMUSG00000018501	chr11	62207252	62349367	-	Transcriptional misregulation in cancer, Endocrine resistance, Thyroid hormone signaling pathway	mmu05202, mmu01522, mmu04919					3399.83	3405.84	3393.83	-0.00509391	0.915177	0.999895	FALSE	3372	3452	3394	3435	3362	3385	3406	3394
ENSMUSG00000049470	Aff4	protein_coding	AF4/FMR2 family member 4; AF4/FMR2 family member 4; AF4/FMR2 family member 4; AF4/FMR2 family member 4; AF4/FMR2 family member 4; AF4/FMR2 family, member 4; Aff4 protein; AF4/FMR2 family, member 4	Aff4, Alf4; Aff4, Alf4; Aff4, Alf4; Aff4, Alf4; Aff4, Alf4; Aff4; Aff4; Aff4	Q9ESC8; B2RST9; Q8C6K4; Q8C6W3; Q8CCH3; B7ZC42; B7ZNX0; F6WNE9	AFF4_MOUSE; AFF4_MOUSE; AFF4_MOUSE; AFF4_MOUSE; AFF4_MOUSE; B7ZC42_MOUSE; B7ZNX0_MOUSE; F6WNE9_MOUSE	ENSMUST00000060945; ENSMUST00000060945; ENSMUST00000060945; ENSMUST00000060945; ENSMUST00000060945; ENSMUST00000153821.2; ENSMUST00000152616.3	ENSMUSP00000051479; ENSMUSP00000051479; ENSMUSP00000051479; ENSMUSP00000051479; ENSMUSP00000051479; ENSMUSP00000120613.2; ENSMUSP00000118866.2	ENSMUSG00000049470	chr11	53241660	53312657	+			reproduction, chromatin, developmental process involved in reproduction, binding, protein binding, intracellular, cell, nucleus, nucleoplasm, chromosome, nucleobase-containing compound metabolic process, transcription, DNA-templated, regulation of transcription, DNA-templated, cellular aromatic compound metabolic process, nitrogen compound metabolic process, gamete generation, germ cell developme…	GO:0000003, GO:0000785, GO:0003006, GO:0005488, GO:0005515, GO:0005622, GO:0005623, GO:0005634, GO:0005654, GO:0005694, GO:0006139, GO:0006351, GO:0006355, GO:0006725, GO:0006807, GO:0007276, GO:0007281, GO:0007283, GO:0007286, GO:0008023, GO:0008152, GO:0009058, GO:0009059, GO:0009889, GO:0009987, GO:0010467, GO:0010468, GO:0010556, GO:0016070, GO:0018130, GO:0019219, GO:0019222, GO:0019438, GO:…			3399.73	3354.58	3444.88	0.0383083	0.462999	0.999895	FALSE	3285	3392	3387	3609	3506	3220	3354	3445
ENSMUSG00000063077	Kif1b	protein_coding	Kinesin-like protein KIF1B; Kinesin-like protein KIF1B; Kinesin-like protein KIF1B; Kinesin-like protein KIF1B; Kinesin-like protein; Kinesin family member 1B; Kinesin family member 1B; Uncharacterized protein; PH domain-containing protein; Kif1b protein; Kinesin family member 1B	Kif1b; Kif1b; Kif1b; Kif1b; Kif1b; Kif1b; Kif1b; Kif1b; Kif1b; Kif1b; Kif1b	Q60575; Q9R0B4; Q9WVE5; Q9Z119; Q3UY61; A2AH75; A0A5F8MPF0; Q8BN53; Q8C6Z0; Q6PB45; F6XNB6	KIF1B_MOUSE; KIF1B_MOUSE; KIF1B_MOUSE; KIF1B_MOUSE; Q3UY61_MOUSE; A2AH75_MOUSE; A0A5F8MPF0_MOUSE; Q8BN53_MOUSE; Q8C6Z0_MOUSE; Q6PB45_MOUSE; F6XNB6_MOUSE	ENSMUST00000055647, ENSMUST00000060537; ENSMUST00000055647, ENSMUST00000060537; ENSMUST00000055647, ENSMUST00000060537; ENSMUST00000055647, ENSMUST00000060537; ENSMUST00000030806.6; ENSMUST00000238956.2; ; ENSMUST00000139123.8	ENSMUSP00000061472, ENSMUSP00000056754; ENSMUSP00000061472, ENSMUSP00000056754; ENSMUSP00000061472, ENSMUSP00000056754; ENSMUSP00000061472, ENSMUSP00000056754; ENSMUSP00000030806.6; ENSMUSP00000158941.2; ; ENSMUSP00000120076.2	ENSMUSG00000063077	chr4	149260776	149392150	-			nucleotide binding, nucleoside binding, purine nucleoside binding, motor activity, microtubule motor activity, catalytic activity, binding, protein binding, ATP binding, intracellular, cell, cytoplasm, mitochondrion, cytoskeleton, kinesin complex, microtubule, microtubule associated complex, transport, movement of cell or subcellular component, microtubule-based process, microtubule-based movemen…	GO:0000166, GO:0001882, GO:0001883, GO:0003774, GO:0003777, GO:0003824, GO:0005488, GO:0005515, GO:0005524, GO:0005622, GO:0005623, GO:0005737, GO:0005739, GO:0005856, GO:0005871, GO:0005874, GO:0005875, GO:0006810, GO:0006928, GO:0007017, GO:0007018, GO:0007154, GO:0007267, GO:0007268, GO:0007270, GO:0007274, GO:0007275, GO:0008017, GO:0008088, GO:0008089, GO:0008092, GO:0009790, GO:0009987, GO:…			3386.84	3401.84	3371.83	-0.0127796	0.800121	0.999895	FALSE	3322	3483	3401	3468	3428	3219	3402	3371
ENSMUSG00000055320	Tead1	protein_coding	Transcriptional enhancer factor TEF-1; TEA domain family member 1; TEA domain family member 1; TEA domain family member 1; TEA domain family member 1; TEA domain family member 1; TEA domain family member 1; Uncharacterized protein; TEA domain family member 1; Tead1 protein; TEA domain family member 1; TEA domain family member 1; TEA domain family member 1; TEA domain family member 1; TEA domain f…	Tead1, Tcf13, Tef-1, Tef1; Tead1; Tead1; Tead1; Tead1; Tead1; Tead1; Tead1; Tead1; Tead1; Tead1; Tead1; Tead1; Tead1; Tead1; Tead1; Tead1	P30051; F6TBI7; E9Q387; F6ZIM6; F7B3M8; Q3USK5; F6QIG2; Q8BR79; E9PVJ5; Q80W05; F6QH05; E9PZ73; Q3UFP5; E9PVS2; E9QAK6; Q6PAQ8; E9Q681	TEAD1_MOUSE; F6TBI7_MOUSE; E9Q387_MOUSE; F6ZIM6_MOUSE; F7B3M8_MOUSE; Q3USK5_MOUSE; F6QIG2_MOUSE; Q8BR79_MOUSE; E9PVJ5_MOUSE; Q80W05_MOUSE; F6QH05_MOUSE; E9PZ73_MOUSE; Q3UFP5_MOUSE; E9PVS2_MOUSE; E9QAK6_MOUSE; Q6PAQ8_MOUSE; Q6PAQ8_MOUSE	; ENSMUST00000164363.9; ENSMUST00000170352.9; ENSMUST00000106638.10; ENSMUST00000084705.13; ENSMUST00000239442.2; ENSMUST00000059768.18; ENSMUST00000171373.3; ENSMUST00000167060.2; ENSMUST00000165036.8; ENSMUST00000239404.2; ENSMUST00000168981.8; ENSMUST00000171197.8; ENSMUST00000069256.12; ENSMUST00000069256.12	; ENSMUSP00000127574.3; ENSMUSP00000129798.3; ENSMUSP00000102249.4; ENSMUSP00000081755.7; ENSMUSP00000159359.2; ENSMUSP00000060671.11; ENSMUSP00000131765.3; ENSMUSP00000130564.2; ENSMUSP00000131221.2; ENSMUSP00000159345.2; ENSMUSP00000133025.2; ENSMUSP00000128439.2; ENSMUSP00000130459.3; ENSMUSP00000130459.3	ENSMUSG00000055320	chr7	112278525	112506014	+	Hippo signaling pathway, Hippo signaling pathway -multiple species	mmu04390, mmu04392	regulatory region DNA binding, RNA polymerase II transcription factor activity, sequence-specific DNA binding, transcription factor activity, RNA polymerase II core promoter proximal region sequence-specific binding, regulatory region nucleic acid binding, nucleic acid binding transcription factor activity, response to acid chemical, core promoter proximal region DNA binding, regulation of protei…	GO:0000975, GO:0000981, GO:0000982, GO:0001067, GO:0001071, GO:0001101, GO:0001159, GO:0001932, GO:0001934, GO:0002009, GO:0003007, GO:0003008, GO:0003012, GO:0003143, GO:0003676, GO:0003677, GO:0003700, GO:0005488, GO:0005515, GO:0005622, GO:0005623, GO:0005634, GO:0005654, GO:0005667, GO:0006139, GO:0006351, GO:0006355, GO:0006357, GO:0006366, GO:0006464, GO:0006468, GO:0006725, GO:0006793, GO:…			3383.99	3451.95	3316.04	-0.0579328	0.244773	0.999895	FALSE	3349	3611	3396	3335	3383	3230	3452	3316
ENSMUSG00000031207	Msn	protein_coding	Moesin; Moesin; Moesin; Moesin; FERM domain-containing protein; Ezrin/radixin/moesin C-terminal domain-containing protein; Msn protein	Msn; Msn; Msn; Msn; Msn; Msn; Msn	P26041; B1AX70; Q3UL28; Q8BSN4; Q3TZQ2; Q3UF33; Q05DU4	MOES_MOUSE; MOES_MOUSE; MOES_MOUSE; MOES_MOUSE; Q3TZQ2_MOUSE; Q3UF33_MOUSE; Q05DU4_MOUSE	ENSMUST00000117399; ENSMUST00000117399; ENSMUST00000117399; ENSMUST00000117399; ;	ENSMUSP00000113071; ENSMUSP00000113071; ENSMUSP00000113071; ENSMUSP00000113071; ;	ENSMUSG00000031207	chrX	95139648	95212158	+	Regulation of actin cytoskeleton, Measles, Leukocyte transendothelial migration, Proteoglycans in cancer	mmu04810, mmu05162, mmu04670, mmu05205	cell morphogenesis, morphogenesis of a polarized epithelium, endothelial cell development, uropod, morphogenesis of an epithelium, epithelial cell development, immune system process, regulation of immune system process, regulation of leukocyte migration, endothelium development, nucleic acid binding, RNA binding, double-stranded RNA binding, actin binding, receptor binding, binding, protein bindi…	GO:0000902, GO:0001738, GO:0001885, GO:0001931, GO:0002009, GO:0002064, GO:0002376, GO:0002682, GO:0002685, GO:0003158, GO:0003676, GO:0003723, GO:0003725, GO:0003779, GO:0005102, GO:0005488, GO:0005515, GO:0005576, GO:0005615, GO:0005622, GO:0005623, GO:0005634, GO:0005737, GO:0005856, GO:0005886, GO:0005902, GO:0005912, GO:0005924, GO:0005925, GO:0006461, GO:0006810, GO:0006928, GO:0006996, GO:…			3377.4	3389.76	3365.03	-0.0105596	0.86655	0.999895	FALSE	3319	3679	3171	3281	3441	3374	3389	3365
ENSMUSG00000057193	Slc44a2	protein_coding	Choline transporter-like protein 2; Choline transporter-like protein 2; Choline transporter-like protein; Choline transporter-like protein; Choline transporter-like protein	Slc44a2, Ctl2; Slc44a2, Ctl2; Slc44a2; Slc44a2; Slc44a2	Q8BY89; Q8K2F1; A0A1L1SVG6; A0A1L1SU40; A0A1L1SS87	CTL2_MOUSE; CTL2_MOUSE; A0A1L1SVG6_MOUSE; A0A1L1SU40_MOUSE; A0A1L1SS87_MOUSE	ENSMUST00000034697, ENSMUST00000217461; ENSMUST00000034697, ENSMUST00000217461; ENSMUST00000215574.2; ENSMUST00000214268.2; ENSMUST00000213535.2	ENSMUSP00000034697, ENSMUSP00000150147; ENSMUSP00000034697, ENSMUSP00000150147; ENSMUSP00000151150.2; ENSMUSP00000150612.2; ENSMUSP00000149795.2	ENSMUSG00000057193	chr9	21231994	21266324	+	Choline metabolism in cancer	mmu05231	lytic vacuole, signal transducer activity, binding, protein binding, extracellular region, intracellular, cell, cytoplasm, lysosome, lysosomal membrane, vacuole, vacuolar membrane, transport, cell communication, signal transduction, I-kappaB kinase/NF-kappaB signaling, regulation of signal transduction, positive regulation of signal transduction, cellular process, regulation of cell communication…	GO:0000323, GO:0004871, GO:0005488, GO:0005515, GO:0005576, GO:0005622, GO:0005623, GO:0005737, GO:0005764, GO:0005765, GO:0005773, GO:0005774, GO:0006810, GO:0007154, GO:0007165, GO:0007249, GO:0009966, GO:0009967, GO:0009987, GO:0010646, GO:0010647, GO:0016020, GO:0016021, GO:0023051, GO:0023052, GO:0023056, GO:0031090, GO:0031224, GO:0031982, GO:0031988, GO:0035556, GO:0043122, GO:0043123, GO:…			3375.24	3452.16	3298.33	-0.0657405	0.242554	0.999895	FALSE	3373	3714	3270	3232	3235	3428	3452	3298
ENSMUSG00000032827	Ppp1r9a	protein_coding	Ppp1r9a protein; Protein phosphatase 1, regulatory subunit 9A; MKIAA1222 protein; Protein phosphatase 1, regulatory subunit 9A; Protein phosphatase 1, regulatory subunit 9A; Protein phosphatase 1, regulatory subunit 9A; Ppp1r9a protein; Neurabin-1; Protein phosphatase 1, regulatory subunit 9A; Protein phosphatase 1, regulatory subunit 9A; Protein phosphatase 1, regulatory subunit 9A; Protein phos…	Ppp1r9a; Ppp1r9a; Ppp1r9a, mKIAA1222; Ppp1r9a; Ppp1r9a; Ppp1r9a; Ppp1r9a; Ppp1r9a; Ppp1r9a; Ppp1r9a; Ppp1r9a; Ppp1r9a; Ppp1r9a, Neurabin	Q80ZL7; H3BKE7; Q80TH3; Q8BMP0; H3BJA6; H3BJD0; Q7TSA7; Q3UUK5; Q3UXW4; H3BKQ7; H3BJD6; H3BL28; Q7TN74	Q80ZL7_MOUSE; H3BKE7_MOUSE; Q80TH3_MOUSE; Q8BMP0_MOUSE; H3BJA6_MOUSE; H3BJD0_MOUSE; Q7TSA7_MOUSE; Q3UUK5_MOUSE; Q3UXW4_MOUSE; H3BKQ7_MOUSE; H3BJD6_MOUSE; H3BL28_MOUSE; Q7TN74_MOUSE	; ENSMUST00000175962.2; ENSMUST00000177338.2; ENSMUST00000176729.8; ENSMUST00000176263.8; ; ENSMUST00000168998.9; ENSMUST00000177153.8; ENSMUST00000177456.8; ENSMUST00000175889.8; ENSMUST00000035813.9	; ENSMUSP00000135360.2; ENSMUSP00000135634.2; ENSMUSP00000134909.2; ENSMUSP00000134937.2; ; ENSMUSP00000126643.3; ENSMUSP00000135485.2; ENSMUSP00000134943.2; ENSMUSP00000135629.2; ENSMUSP00000046906.3	ENSMUSG00000032827	chr6	4902917	5165661	+							3374.74	3435.08	3314.4	-0.0515821	0.274101	0.999895	FALSE	3348	3386	3571	3343	3311	3289	3435	3314
ENSMUSG00000010277	Bltp2	protein_coding	Bridge-like lipid transfer protein family member 2; Bridge-like lipid transfer protein family member 2; Bridge-like lipid transfer protein family member 2; Bridge-like lipid transfer protein family member 2; Bridge-like lipid transfer protein family member 2; Bridge-like lipid transfer protein family member 2; Bridge-like lipid transfer protein family member 2; Bridge-like lipid transfer protein …	Bltp2, Kiaa0100; Bltp2, Kiaa0100; Bltp2, Kiaa0100; Bltp2, Kiaa0100; Bltp2, Kiaa0100; Bltp2, Kiaa0100; Bltp2, Kiaa0100; Bltp2, Kiaa0100; Bltp2, Kiaa0100; Bltp2, 2610507B11Rik; Bltp2, 2610507B11Rik	Q5SYL3; Q3UE65; Q66JY1; Q6DIC4; Q80U77; Q8C1W6; Q8CE06; Q8CGE3; Q9CSS8; A0PJA0; F6RD13	BLTP2_MOUSE; BLTP2_MOUSE; BLTP2_MOUSE; BLTP2_MOUSE; BLTP2_MOUSE; BLTP2_MOUSE; BLTP2_MOUSE; BLTP2_MOUSE; BLTP2_MOUSE; A0PJA0_MOUSE; F6RD13_MOUSE	ENSMUST00000010421; ENSMUST00000010421; ENSMUST00000010421; ENSMUST00000010421; ENSMUST00000010421; ENSMUST00000010421; ENSMUST00000010421; ENSMUST00000010421; ENSMUST00000010421; ENSMUST00000145145.2	ENSMUSP00000010421; ENSMUSP00000010421; ENSMUSP00000010421; ENSMUSP00000010421; ENSMUSP00000010421; ENSMUSP00000010421; ENSMUSP00000010421; ENSMUSP00000010421; ENSMUSP00000010421; ENSMUSP00000119105.2	ENSMUSG00000010277	chr11	78152578	78181449	+			extracellular region	GO:0005576			3359.54	3364.68	3354.41	-0.00441157	0.937442	0.999895	FALSE	3364	3483	3248	3301	3397	3366	3365	3354
ENSMUSG00000031229	Atrx	protein_coding	Transcriptional regulator ATRX; Transcriptional regulator ATRX; DNA helicase; DNA helicase; DNA helicase; DNA helicase; DNA helicase; DNA helicase; DNA helicase; DNA helicase; Transcriptional regulator ATRX; Transcriptional regulator ATRX; Uncharacterized protein; Uncharacterized protein; Uncharacterized protein; ATRX, chromatin remodeler; ATRX, chromatin remodeler; ATRX, chromatin remodeler; ATR…	Atrx, Hp1bp2, Xnp; Atrx, Hp1bp2, Xnp; Atrx; Atrx; Atrx; Atrx; Atrx; Atrx; Atrx; Atrx; Atrx; Atrx; Atrx; Atrx; Atrx; Atrx; Atrx; Atrx; Atrx; Atrx; Atrx; Atrx; Atrx; Atrx	Q61687; A2ADH4; Q8BSH0; A0A0G2JFA5; F6RDB7; A6PWK7; Q3UY26; A0A0G2JF42; A6PWK8; Q8C2S3; Q3TSV4; Q3UZ76; Q3TP53; Q8C4Z6; Q3UU22; A0A0G2JGR1; Q3TA30; A0A0G2JFR8; A0A0G2JED2; A0A0G2JFG6; A0A0G2JGH3; A6PWK9; A6PWL2; A0A0G2JF35	ATRX_MOUSE; ATRX_MOUSE; Q8BSH0_MOUSE; A0A0G2JFA5_MOUSE; F6RDB7_MOUSE; A6PWK7_MOUSE; Q3UY26_MOUSE; A0A0G2JF42_MOUSE; A6PWK8_MOUSE; Q8C2S3_MOUSE; Q3TSV4_MOUSE; Q3UZ76_MOUSE; Q3TP53_MOUSE; Q8C4Z6_MOUSE; Q3UU22_MOUSE; A0A0G2JGR1_MOUSE; Q3TA30_MOUSE; A0A0G2JFR8_MOUSE; A0A0G2JED2_MOUSE; A0A0G2JFG6_MOUSE; A0A0G2JGH3_MOUSE; A6PWK9_MOUSE; A6PWL2_MOUSE; A0A0G2JF35_MOUSE	ENSMUST00000113573; ENSMUST00000113573; ENSMUST00000198448.5; ENSMUST00000128968.8; ENSMUST00000154866.8; ENSMUST00000134507.8; ENSMUST00000199233.5; ENSMUST00000134381.8; ENSMUST00000150914.8; ; ; ENSMUST00000127221.8; ENSMUST00000101305.9; ENSMUST00000200471.2; ENSMUST00000198209.2; ENSMUST00000197302.5; ENSMUST00000198441.5; ENSMUST00000137453.8; ENSMUST00000130980.2; ENSMUST00000198567.2	ENSMUSP00000109203; ENSMUSP00000109203; ENSMUSP00000143090.2; ENSMUSP00000121416.3; ENSMUSP00000121291.2; ENSMUSP00000123085.2; ENSMUSP00000143015.2; ENSMUSP00000122875.3; ENSMUSP00000122034.2; ; ; ENSMUSP00000143664.2; ENSMUSP00000098863.3; ENSMUSP00000143280.2; ENSMUSP00000142726.2; ENSMUSP00000143163.2; ENSMUSP00000143565.2; ENSMUSP00000120246.2; ENSMUSP00000117528.2; ENSMUSP00000143007.2	ENSMUSG00000031229	chrX	104841221	104973009	-			reproduction, mitotic sister chromatid segregation, negative regulation of transcription from RNA polymerase II promoter, nucleotide binding, nuclear chromosome, mitotic cell cycle, nuclear division, telomere maintenance, chromosome, centromeric region, chromosome, telomeric region, nuclear chromosome, telomeric region, chromatin, nuclear chromatin, heterochromatin, sister chromatid segregation, …	GO:0000003, GO:0000070, GO:0000122, GO:0000166, GO:0000228, GO:0000278, GO:0000280, GO:0000723, GO:0000775, GO:0000781, GO:0000784, GO:0000785, GO:0000790, GO:0000792, GO:0000819, GO:0001882, GO:0001883, GO:0002064, GO:0003006, GO:0003676, GO:0003677, GO:0003682, GO:0003824, GO:0004386, GO:0005488, GO:0005515, GO:0005524, GO:0005622, GO:0005623, GO:0005634, GO:0005654, GO:0005694, GO:0005720, GO:…			3357.49	3271.33	3443.65	0.0740379	0.256415	0.999895	FALSE	3155	3507	3151	3711	3543	3077	3271	3443
ENSMUSG00000024236	Svil	protein_coding	Supervillin; Supervillin; Supervillin; Svil protein; Svil protein; Supervillin; Supervillin; Svil protein; Supervillin; Svil protein; Archvillin, Supervillin; Supervillin muscle-specific isoform; Svil protein; HP domain-containing protein; Supervillin	Svil; Svil; Svil; Svil; Svil; Svil; Svil; Svil; Svil; Svil; Svil; Svil; Svil, B430302E16Rik; Svil; Svil	Q8K4L3; E9Q983; A0A1B0GS91; A1A5A1; Q8C9L0; D3Z2X9; F6TBK9; Q7TN21; F6R6A4; Q99KQ8; Q8K4L2; E3VVQ8; Q7TMJ2; Q3TTX5; E9Q3Z5	SVIL_MOUSE; SVIL_MOUSE; A0A1B0GS91_MOUSE; A1A5A1_MOUSE; Q8C9L0_MOUSE; D3Z2X9_MOUSE; F6TBK9_MOUSE; Q7TN21_MOUSE; F6R6A4_MOUSE; Q99KQ8_MOUSE; Q8K4L2_MOUSE; E3VVQ8_MOUSE; Q7TMJ2_MOUSE; Q3TTX5_MOUSE; E9Q3Z5_MOUSE	ENSMUST00000025079, ENSMUST00000126977, ENSMUST00000140448, ENSMUST00000143254; ENSMUST00000025079, ENSMUST00000126977, ENSMUST00000140448, ENSMUST00000143254; ENSMUST00000210707.2; ; ENSMUST00000153016.8; ENSMUST00000146723.2; ENSMUST00000125512.8; ENSMUST00000131609.8; ; ENSMUST00000127297.8	ENSMUSP00000025079, ENSMUSP00000115078, ENSMUSP00000119803, ENSMUSP00000119287; ENSMUSP00000025079, ENSMUSP00000115078, ENSMUSP00000119803, ENSMUSP00000119287; ENSMUSP00000147843.2; ; ENSMUSP00000121497.2; ENSMUSP00000115591.2; ENSMUSP00000121972.2; ENSMUSP00000122242.2; ; ENSMUSP00000115223.2	ENSMUSG00000024236	chr18	4920540	5119299	+			actin binding, binding, protein binding, intracellular, cell, nucleus, cytoplasm, cytoskeleton, plasma membrane, adherens junction, cell-substrate adherens junction, focal adhesion, organelle organization, cytoskeleton organization, multicellular organism development, muscle organ development, skeletal muscle tissue development, cytoskeletal protein binding, tissue development, cellular process, …	GO:0003779, GO:0005488, GO:0005515, GO:0005622, GO:0005623, GO:0005634, GO:0005737, GO:0005856, GO:0005886, GO:0005912, GO:0005924, GO:0005925, GO:0006996, GO:0007010, GO:0007275, GO:0007517, GO:0007519, GO:0008092, GO:0009888, GO:0009987, GO:0014706, GO:0015629, GO:0016020, GO:0016043, GO:0030016, GO:0030054, GO:0030055, GO:0032403, GO:0032501, GO:0032502, GO:0042995, GO:0043034, GO:0043226, GO:…			3344.02	3349.41	3338.63	-0.00465113	0.931206	0.999895	FALSE	3291	3474	3284	3293	3381	3341	3349	3338
ENSMUSG00000024130	Abca3	protein_coding	Phospholipid-transporting ATPase ABCA3; Phospholipid-transporting ATPase ABCA3; ABC transporter domain-containing protein; ATP-binding cassette protein; Uncharacterized protein; ATPase AAA-type core domain-containing protein; Abca3 protein; Abca3 protein; ATP-binding cassette, sub-family A (ABC1), member 3, Abca3 protein	Abca3; Abca3; Abca3; Abca3; Abca3, D330041H03Rik; Abca3; Abca3; Abca3; Abca3	Q8R420; Q3U3L4; Q3TN91; Q9JL37; Q3V3M9; Q9CVK4; Q6PHB8; Q80XT2; Q6AXE3	ABCA3_MOUSE; ABCA3_MOUSE; Q3TN91_MOUSE; Q9JL37_MOUSE; Q3V3M9_MOUSE; Q9CVK4_MOUSE; Q6PHB8_MOUSE; Q80XT2_MOUSE; Q6AXE3_MOUSE	ENSMUST00000039013, ENSMUST00000079594; ENSMUST00000039013, ENSMUST00000079594; ; ; ; ENSMUST00000117337.2	ENSMUSP00000045285, ENSMUSP00000078544; ENSMUSP00000045285, ENSMUSP00000078544; ; ; ; ENSMUSP00000113538.2	ENSMUSG00000024130	chr17	24570924	24629175	+	ABC transporters	mmu02010	nucleotide binding, nucleoside binding, purine nucleoside binding, catalytic activity, transporter activity, binding, ATP binding, extracellular region, extracellular space, intracellular, cell, cytoplasm, plasma membrane, transport, lipid transport, lipid localization, endomembrane system, vesicle membrane, primary active transmembrane transporter activity, P-P-bond-hydrolysis-driven transmembra…	GO:0000166, GO:0001882, GO:0001883, GO:0003824, GO:0005215, GO:0005488, GO:0005524, GO:0005576, GO:0005615, GO:0005622, GO:0005623, GO:0005737, GO:0005886, GO:0006810, GO:0006869, GO:0010876, GO:0012505, GO:0012506, GO:0015399, GO:0015405, GO:0016020, GO:0016021, GO:0016023, GO:0016462, GO:0016787, GO:0016817, GO:0016818, GO:0016820, GO:0016887, GO:0017076, GO:0017111, GO:0022804, GO:0022857, GO:…			3343.43	3347.22	3339.63	-0.0032749	0.943905	0.999895	FALSE	3359	3351	3332	3237	3340	3442	3347	3339
ENSMUSG00000007880	Arid1a	protein_coding	AT-rich interactive domain-containing protein 1A; AT-rich interactive domain-containing protein 1A; AT-rich interactive domain-containing protein 1A; AT rich interactive domain 1A (SWI-like); AT rich interactive domain 1A (SWI-like); Arid1a protein; SWI/SNF-like complex subunit BAF250 C-terminal domain-containing protein	Arid1a, Baf250, Baf250a, Osa1, Smarcf1; Arid1a, Baf250, Baf250a, Osa1, Smarcf1; Arid1a, Baf250, Baf250a, Osa1, Smarcf1; Arid1a; Arid1a; Arid1a; Arid1a	A2BH40; Q640Q1; Q925Q1; E9QAQ7; E9Q495; Q8R024; Q8C846	ARI1A_MOUSE; ARI1A_MOUSE; ARI1A_MOUSE; E9QAQ7_MOUSE; E9Q495_MOUSE; Q8R024_MOUSE; Q8C846_MOUSE	ENSMUST00000008024, ENSMUST00000105897; ENSMUST00000008024, ENSMUST00000105897; ENSMUST00000008024, ENSMUST00000105897; ENSMUST00000145664.9; ENSMUST00000139709.3;	ENSMUSP00000008024, ENSMUSP00000101517; ENSMUSP00000008024, ENSMUSP00000101517; ENSMUSP00000008024, ENSMUSP00000101517; ENSMUSP00000122354.3; ENSMUSP00000131950.2;	ENSMUSG00000007880	chr4	133406319	133484080	-			reproduction, negative regulation of transcription from RNA polymerase II promoter, nuclear chromosome, chromatin, nuclear chromatin, blood vessel development, eye development, embryonic epithelial tube formation, neural tube formation, neural tube closure, placenta development, vasculature development, morphogenesis of an epithelium, optic cup morphogenesis involved in camera-type eye developmen…	GO:0000003, GO:0000122, GO:0000228, GO:0000785, GO:0000790, GO:0001568, GO:0001654, GO:0001838, GO:0001841, GO:0001843, GO:0001890, GO:0001944, GO:0002009, GO:0002072, GO:0003006, GO:0003205, GO:0003408, GO:0003676, GO:0003677, GO:0003682, GO:0005102, GO:0005488, GO:0005515, GO:0005622, GO:0005623, GO:0005634, GO:0005654, GO:0005694, GO:0006139, GO:0006325, GO:0006333, GO:0006337, GO:0006338, GO:…			3339.32	3348.05	3330.6	-0.0075368	0.880504	0.999895	FALSE	3283	3450	3311	3320	3291	3382	3348	3331
ENSMUSG00000022892	App	protein_coding	Amyloid-beta precursor protein; Amyloid-beta precursor protein; Amyloid-beta precursor protein; Amyloid-beta precursor protein; Amyloid-beta A4 protein; Amyloid-beta A4 protein; Amyloid-beta A4 protein; Amyloid-beta A4 protein; Amyloid-beta A4 protein; Amyloid-beta A4 protein; Amyloid-beta A4 protein; Amyloid-beta A4 protein; Amyloid-beta A4 protein; Amyloid-beta A4 protein; Amyloid beta protein;…	App, A4, AD1; App, A4, AD1; App, A4, AD1; App, A4, AD1; App; App; App; App; App; App; App; App; App; App; App; App	P12023; P97487; P97942; Q99K32; Q3TXI9; Q53ZT3; Q3TWF3; A0A2I3BPT1; A0A2I3BQZ9; Q6GR78; Q8BPC7; A0A2I3BR03; Q3TVS1; Q8BPV5; Q99NY7; O88868	A4_MOUSE; A4_MOUSE; A4_MOUSE; A4_MOUSE; Q3TXI9_MOUSE; Q53ZT3_MOUSE; Q3TWF3_MOUSE; A0A2I3BPT1_MOUSE; A0A2I3BQZ9_MOUSE; Q6GR78_MOUSE; Q8BPC7_MOUSE; A0A2I3BR03_MOUSE; Q3TVS1_MOUSE; Q8BPV5_MOUSE; Q99NY7_MOUSE; O88868_MOUSE	ENSMUST00000005406, ENSMUST00000227723; ENSMUST00000005406, ENSMUST00000227723; ENSMUST00000005406, ENSMUST00000227723; ENSMUST00000005406, ENSMUST00000227723; ; ENSMUST00000226801.2; ENSMUST00000227021.2; ENSMUST00000226232.2; ; ENSMUST00000227737.2; ;	ENSMUSP00000005406, ENSMUSP00000154061; ENSMUSP00000005406, ENSMUSP00000154061; ENSMUSP00000005406, ENSMUSP00000154061; ENSMUSP00000005406, ENSMUSP00000154061; ; ENSMUSP00000154097.2; ENSMUSP00000153907.2; ENSMUSP00000154389.2; ; ENSMUSP00000154401.2; ;	ENSMUSG00000022892	chr16	84746573	84970654	-	Alzheimer's disease, Serotonergic synapse	mmu05010, mmu04726	reproduction, G2/M transition of mitotic cell cycle, mitotic cell cycle, cell morphogenesis, cell morphogenesis involved in differentiation, regulation of protein phosphorylation, suckling behavior, system process, nucleic acid binding, DNA binding, enzyme inhibitor activity, endopeptidase inhibitor activity, serine-type endopeptidase inhibitor activity, receptor binding, binding, protein binding…	GO:0000003, GO:0000086, GO:0000278, GO:0000902, GO:0000904, GO:0001932, GO:0001967, GO:0003008, GO:0003676, GO:0003677, GO:0004857, GO:0004866, GO:0004867, GO:0005102, GO:0005488, GO:0005515, GO:0005539, GO:0005576, GO:0005615, GO:0005622, GO:0005623, GO:0005634, GO:0005635, GO:0005641, GO:0005737, GO:0005768, GO:0005773, GO:0005783, GO:0005791, GO:0005794, GO:0005819, GO:0005856, GO:0005886, GO:…			3337.45	3331.4	3343.49	0.00522533	0.911873	0.999895	FALSE	3270	3616	3108	3274	3419	3337	3331	3343
ENSMUSG00000049313	Sorl1	protein_coding	Sortilin-related receptor; Sortilin-related receptor; Sortilin-related receptor; Sortilin-related receptor; Sortilin-related receptor; Fibronectin type-III domain-containing protein; Fibronectin type-III domain-containing protein; VPS10 domain-containing protein	Sorl1; Sorl1; Sorl1; Sorl1; Sorl1; Sorl1; Sorl1; Sorl1	O88307; O54711; O70581; Q3UHM3; Q3UV32; Q8CE39; Q8C2R1; Q3U2X9	SORL_MOUSE; SORL_MOUSE; SORL_MOUSE; SORL_MOUSE; Q3UV32_MOUSE; Q8CE39_MOUSE; Q8C2R1_MOUSE; Q3U2X9_MOUSE	ENSMUST00000060989; ENSMUST00000060989; ENSMUST00000060989; ENSMUST00000060989; ;	ENSMUSP00000058613; ENSMUSP00000058613; ENSMUSP00000058613; ENSMUSP00000058613; ;	ENSMUSG00000049313	chr9	41876016	42035593	-			protein targeting to Golgi, MAPK cascade, retrograde transport, vesicle recycling within Golgi, beta-amyloid binding, regulation of protein phosphorylation, negative regulation of protein phosphorylation, binding, protein binding, extracellular region, extracellular space, intracellular, cell, nucleus, nuclear envelope, nuclear envelope lumen, cytoplasm, endosome, early endosome, late endosome, m…	GO:0000042, GO:0000165, GO:0000301, GO:0001540, GO:0001932, GO:0001933, GO:0005488, GO:0005515, GO:0005576, GO:0005615, GO:0005622, GO:0005623, GO:0005634, GO:0005635, GO:0005641, GO:0005737, GO:0005768, GO:0005769, GO:0005770, GO:0005771, GO:0005773, GO:0005783, GO:0005794, GO:0005795, GO:0005802, GO:0006066, GO:0006461, GO:0006464, GO:0006468, GO:0006469, GO:0006508, GO:0006518, GO:0006605, GO:…			3330.89	3345.52	3316.25	-0.0126731	0.787844	0.999895	FALSE	3396	3325	3315	3382	3349	3218	3345	3316
ENSMUSG00000040152	Thbs1	protein_coding	Thrombospondin-1; Thrombospondin 1; TSP C-terminal domain-containing protein; TSP C-terminal domain-containing protein; Thrombospondin 1; Thrombospondin-1	Thbs1, Tsp1; Thbs1; Thbs1; Thbs1; Thbs1; Thbs1	P35441; Q80YQ1; Q3TP59; Q3TPD3; Q8CGB2; Q3TR40	TSP1_MOUSE; Q80YQ1_MOUSE; Q3TP59_MOUSE; Q3TPD3_MOUSE; Q8CGB2_MOUSE; Q3TR40_MOUSE	; ENSMUST00000039559.9; ;	; ENSMUSP00000044903.9; ;	ENSMUSG00000040152	chr2	117942357	117957614	+	MicroRNAs in cancer, TGF-beta signaling pathway, ECM-receptor interaction, PI3K-Akt signaling pathway, Phagosome, p53 signaling pathway, Rap1 signaling pathway, Focal adhesion, Proteoglycans in cancer, Malaria, Bladder cancer	mmu05206, mmu04350, mmu04512, mmu04151, mmu04145, mmu04115, mmu04015, mmu04510, mmu05205, mmu05144, mmu05219					3327.43	3299.68	3355.18	0.024055	0.623848	0.999895	FALSE	3270	3472	3157	3347	3435	3284	3299	3355
ENSMUSG00000040481	Bptf	protein_coding	Bptf protein; Bromo domain-containing protein; Bromodomain PHD finger transcription factor; Bromodomain PHD finger transcription factor; Bromodomain PHD finger transcription factor; Bptf protein; Bromodomain PHD finger transcription factor splice variant; Bptf protein; Bptf protein; Bptf protein; Bromodomain PHD finger transcription factor; Bromodomain PHD finger transcription factor; Bromodomain…	Bptf, Falz; Bptf, Falz; Bptf, Falz; Bptf; Bptf; Bptf; Bptf; Bptf, Falz; Bptf, Falz; Bptf, Falz; Bptf; Bptf; Bptf; Bptf	Q8K092; Q8C473; Q3UPA6; A2A653; A2A652; Q8CFX5; E5D6T0; Q6P9L3; Q3TMJ3; Q8VDN7; A0A140LHY5; A2A655; A2A654; E9Q6A7	Q8K092_MOUSE; Q8C473_MOUSE; Q3UPA6_MOUSE; A2A653_MOUSE; A2A652_MOUSE; Q8CFX5_MOUSE; E5D6T0_MOUSE; Q6P9L3_MOUSE; Q3TMJ3_MOUSE; Q8VDN7_MOUSE; A0A140LHY5_MOUSE; A2A655_MOUSE; A2A654_MOUSE; E9Q6A7_MOUSE	; ; ENSMUST00000149486.2; ENSMUST00000133317.2; ; ; ENSMUST00000208369.2; ENSMUST00000106762.8; ENSMUST00000106763.8; ENSMUST00000057892.15	; ; ENSMUSP00000122575.2; ENSMUSP00000118875.2; ; ; ENSMUSP00000146600.2; ENSMUSP00000102373.2; ENSMUSP00000102374.2; ENSMUSP00000052303.9	ENSMUSG00000040481	chr11	106923907	107022953	-							3325.99	3345.41	3306.58	-0.0168359	0.731524	0.999895	FALSE	3266	3438	3332	3396	3290	3234	3345	3306
ENSMUSG00000062901	Klhl24	protein_coding	Kelch-like protein 24; Kelch-like protein 24; Kelch-like protein 24; Kelch-like protein 24; Kelch-like protein 24; Kelch-like 24; Kelch-like 24	Klhl24; Klhl24; Klhl24; Klhl24; Klhl24; Klhl24; Klhl24	Q8BRG6; Q3TQG0; Q78J30; Q8BQU1; Q9D5K3; A0A338P6H1; A0A338P6N7	KLH24_MOUSE; KLH24_MOUSE; KLH24_MOUSE; KLH24_MOUSE; KLH24_MOUSE; A0A338P6H1_MOUSE; A0A338P6N7_MOUSE	ENSMUST00000023509; ENSMUST00000023509; ENSMUST00000023509; ENSMUST00000023509; ENSMUST00000023509; ENSMUST00000231842.2; ENSMUST00000232088.2	ENSMUSP00000023509; ENSMUSP00000023509; ENSMUSP00000023509; ENSMUSP00000023509; ENSMUSP00000023509; ENSMUSP00000155987.2; ENSMUSP00000155913.2	ENSMUSG00000062901	chr16	19916292	19947971	+			ubiquitin ligase complex, catalytic activity, ubiquitin-protein transferase activity, intracellular, cell, cytoplasm, transport, ion transport, cell communication, signal transduction, cell surface receptor signaling pathway, glutamate receptor signaling pathway, regulation of signal transduction, cellular process, regulation of receptor activity, regulation of cell communication, transferase act…	GO:0000151, GO:0003824, GO:0004842, GO:0005622, GO:0005623, GO:0005737, GO:0006810, GO:0006811, GO:0007154, GO:0007165, GO:0007166, GO:0007215, GO:0009966, GO:0009987, GO:0010469, GO:0010646, GO:0016740, GO:0019787, GO:0022898, GO:0023051, GO:0023052, GO:0031461, GO:0031463, GO:0032409, GO:0032412, GO:0032879, GO:0032991, GO:0034220, GO:0034762, GO:0034765, GO:0042995, GO:0043234, GO:0043269, GO:…			3313.83	3342.56	3285.1	-0.0250107	0.656278	0.999895	FALSE	3250	3559	3218	3305	3412	3138	3342	3285
ENSMUSG00000015133	Lrrk1	protein_coding	Leucine-rich repeat serine/threonine-protein kinase 1; Leucine-rich repeat serine/threonine-protein kinase 1; Leucine-rich repeat serine/threonine-protein kinase 1; Leucine-rich repeat serine/threonine-protein kinase 1; Leucine-rich repeat serine/threonine-protein kinase 1; Leucine-rich repeat serine/threonine-protein kinase 1; Leucine-rich repeat serine/threonine-protein kinase 1; Leucine-rich r…	Lrrk1, Kiaa1790; Lrrk1, Kiaa1790; Lrrk1, Kiaa1790; Lrrk1, Kiaa1790; Lrrk1, Kiaa1790; Lrrk1, Kiaa1790; Lrrk1, Kiaa1790; Lrrk1, Kiaa1790; Lrrk1, Kiaa1790; Lrrk1, Kiaa1790; Lrrk1, Kiaa1790; Lrrk1; Lrrk1	Q3UHC2; Q3U476; Q66JQ4; Q6GQR9; Q6NZF5; Q6ZPI4; Q8BKP3; Q8BU93; Q8BUY0; Q8BVV2; Q8R085; Q3TAH2; F6YIW9	LRRK1_MOUSE; LRRK1_MOUSE; LRRK1_MOUSE; LRRK1_MOUSE; LRRK1_MOUSE; LRRK1_MOUSE; LRRK1_MOUSE; LRRK1_MOUSE; LRRK1_MOUSE; LRRK1_MOUSE; LRRK1_MOUSE; Q3TAH2_MOUSE; F6YIW9_MOUSE	ENSMUST00000015277; ENSMUST00000015277; ENSMUST00000015277; ENSMUST00000015277; ENSMUST00000015277; ENSMUST00000015277; ENSMUST00000015277; ENSMUST00000015277; ENSMUST00000015277; ENSMUST00000015277; ENSMUST00000015277; ENSMUST00000145954.2	ENSMUSP00000015277; ENSMUSP00000015277; ENSMUSP00000015277; ENSMUSP00000015277; ENSMUSP00000015277; ENSMUSP00000015277; ENSMUSP00000015277; ENSMUSP00000015277; ENSMUSP00000015277; ENSMUSP00000015277; ENSMUSP00000015277; ENSMUSP00000114938.2	ENSMUSG00000015133	chr7	65876660	66038098	-			nucleotide binding, skeletal system development, nucleoside binding, purine nucleoside binding, tissue homeostasis, regulation of protein phosphorylation, negative regulation of protein phosphorylation, positive regulation of protein phosphorylation, immune system process, immune system development, leukocyte differentiation, myeloid leukocyte differentiation, catalytic activity, protein kinase a…	GO:0000166, GO:0001501, GO:0001882, GO:0001883, GO:0001894, GO:0001932, GO:0001933, GO:0001934, GO:0002376, GO:0002520, GO:0002521, GO:0002573, GO:0003824, GO:0004672, GO:0004674, GO:0005488, GO:0005515, GO:0005524, GO:0005525, GO:0005622, GO:0005623, GO:0005737, GO:0005739, GO:0006464, GO:0006468, GO:0006793, GO:0006796, GO:0007154, GO:0007165, GO:0007166, GO:0007264, GO:0007267, GO:0007275, GO:…			3283.32	3287.2	3279.45	-0.00340779	0.956909	0.999895	FALSE	3264	3424	3173	3264	3268	3306	3287	3279
ENSMUSG00000052911	Lamb2	protein_coding	Laminin subunit beta-2; Laminin subunit beta-2; Laminin subunit beta-2; Laminin subunit beta-2; Laminin, beta 2; Laminin, beta 2; Laminin, beta 2	Lamb2, Lams; Lamb2, Lams; Lamb2, Lams; Lamb2; Lamb2; Lamb2; Lamb2	Q61292; Q62182; Q8R0Y0; Q3USI2; A0A0A6YWI2; A0A0A6YWY6; A0A0A6YY71	LAMB2_MOUSE; LAMB2_MOUSE; LAMB2_MOUSE; Q3USI2_MOUSE; A0A0A6YWI2_MOUSE; A0A0A6YWY6_MOUSE; A0A0A6YY71_MOUSE	ENSMUST00000065014; ENSMUST00000065014; ENSMUST00000065014; ENSMUST00000194147.2; ENSMUST00000195058.2; ENSMUST00000195483.6	ENSMUSP00000069087; ENSMUSP00000069087; ENSMUSP00000069087; ENSMUSP00000141562.2; ENSMUSP00000141757.2; ENSMUSP00000142304.2	ENSMUSG00000052911	chr9	108356935	108367729	+	ECM-receptor interaction, Pathways in cancer, PI3K-Akt signaling pathway, Toxoplasmosis, Focal adhesion, Amoebiasis, Small cell lung cancer	mmu04512, mmu05200, mmu04151, mmu05145, mmu04510, mmu05146, mmu05222	cell morphogenesis, cell morphogenesis involved in differentiation, eye development, urogenital system development, metanephros development, kidney development, epithelial cell development, system process, receptor binding, integrin binding, binding, protein binding, extracellular region, proteinaceous extracellular matrix, basement membrane, basal lamina, laminin-3 complex, movement of cell or s…	GO:0000902, GO:0000904, GO:0001654, GO:0001655, GO:0001656, GO:0001822, GO:0002064, GO:0003008, GO:0005102, GO:0005178, GO:0005488, GO:0005515, GO:0005576, GO:0005578, GO:0005604, GO:0005605, GO:0005608, GO:0006928, GO:0006935, GO:0006950, GO:0007155, GO:0007275, GO:0007399, GO:0007409, GO:0007411, GO:0007417, GO:0007422, GO:0007423, GO:0007528, GO:0007600, GO:0007601, GO:0009605, GO:0009611, GO:…			3278.94	3289.13	3268.74	-0.00896716	0.859847	0.999895	FALSE	3175	3387	3305	3153	3280	3373	3289	3268
ENSMUSG00000018166	Erbb3	protein_coding	Receptor tyrosine-protein kinase erbB-3; Receptor tyrosine-protein kinase erbB-3; Receptor tyrosine-protein kinase erbB-3; Receptor tyrosine-protein kinase erbB-3; Receptor tyrosine-protein kinase erbB-3; EGF-like growth factor receptor ErbB3 extracellular domain	Erbb3; Erbb3; Erbb3; Erbb3; Erbb3; Erbb3	Q61526; Q3KQR1; Q68J64; Q810U8; Q8K317; O88458	ERBB3_MOUSE; ERBB3_MOUSE; ERBB3_MOUSE; ERBB3_MOUSE; ERBB3_MOUSE; O88458_MOUSE	ENSMUST00000082059; ENSMUST00000082059; ENSMUST00000082059; ENSMUST00000082059; ENSMUST00000082059;	ENSMUSP00000080716; ENSMUSP00000080716; ENSMUSP00000080716; ENSMUSP00000080716; ENSMUSP00000080716;	ENSMUSG00000018166	chr10	128403392	128425521	-	MicroRNAs in cancer, Calcium signaling pathway, Endocytosis, EGFR tyrosine kinase inhibitor resistance, Proteoglycans in cancer, ErbB signaling pathway	mmu05206, mmu04020, mmu04144, mmu01521, mmu05205, mmu04012	nucleotide binding, nucleoside binding, purine nucleoside binding, regulation of protein phosphorylation, positive regulation of protein phosphorylation, endocardial cushion development, catalytic activity, protein kinase activity, protein tyrosine kinase activity, transmembrane receptor protein tyrosine kinase activity, receptor signaling protein tyrosine kinase activity, signal transducer activ…	GO:0000166, GO:0001882, GO:0001883, GO:0001932, GO:0001934, GO:0003197, GO:0003824, GO:0004672, GO:0004713, GO:0004714, GO:0004716, GO:0004871, GO:0004872, GO:0004888, GO:0005057, GO:0005488, GO:0005515, GO:0005524, GO:0005576, GO:0005615, GO:0005622, GO:0005623, GO:0005634, GO:0005886, GO:0006464, GO:0006468, GO:0006793, GO:0006796, GO:0006810, GO:0006915, GO:0007154, GO:0007155, GO:0007162, GO:…			3262.45	3302.85	3222.05	-0.0357204	0.50747	0.999895	FALSE	3260	3510	3139	3148	3260	3258	3303	3222
ENSMUSG00000045983	Eif4g1	protein_coding	Eukaryotic translation initiation factor 4 gamma 1; Eukaryotic translation initiation factor 4 gamma 1; Eukaryotic translation initiation factor 4 gamma 1; Eukaryotic translation initiation factor 4, gamma 1; Eukaryotic translation initiation factor 4 gamma 1; Eukaryotic translation initiation factor 4, gamma 1; Eukaryotic translation initiation factor 4, gamma 1; Eukaryotic translation initiatio…	Eif4g1; Eif4g1; Eif4g1; Eif4g1; Eif4g1; Eif4g1; Eif4g1; Eif4g1; Eif4g1; Eif4g1; Eif4g1; Eif4g1; Eif4g1, eIF4GI; Eif4g1; Eif4g1; Eif4g1; Eif4g1; Eif4g1; Eif4g1; Eif4g1; Eif4g1; Eif4g1; Eif4g1; Eif4g1; Eif4g1; Eif4g1; Eif4g1; Eif4g1; Eif4g1; Eif4g1	Q6NZJ6; Q6NZN8; Q8BW99; A0A0J9YU44; Q8BUW8; A0A338P7C5; A0A0J9YUL1; D3YWM1; D3Z439; A0A0J9YTV0; A0A338P758; D3YWC6; Q6EVH9; D6RCH1; D3YWY7; Q3UTK0; A0PJB5; Q3UQI5; Q3UYM6; Q3UZD9; Q8K0J8; Q8R2V4; A0A0J9YUC1; E9Q770; Q6PD42; A0A0J9YVC1; A0A0J9YUS5; E9Q9E1; E9PVC6; E9PVC5	IF4G1_MOUSE; IF4G1_MOUSE; IF4G1_MOUSE; A0A0J9YU44_MOUSE; Q8BUW8_MOUSE; A0A338P7C5_MOUSE; A0A0J9YUL1_MOUSE; D3YWM1_MOUSE; D3Z439_MOUSE; A0A0J9YTV0_MOUSE; A0A338P758_MOUSE; D3YWC6_MOUSE; Q6EVH9_MOUSE; D6RCH1_MOUSE; D3YWY7_MOUSE; Q3UTK0_MOUSE; A0PJB5_MOUSE; Q3UQI5_MOUSE; Q3UYM6_MOUSE; Q3UZD9_MOUSE; Q8K0J8_MOUSE; Q8R2V4_MOUSE; A0A0J9YUC1_MOUSE; E9Q770_MOUSE; Q6PD42_MOUSE; A0A0J9YVC1_MOUSE; A0A0J9YUS5…	ENSMUST00000044783, ENSMUST00000115460, ENSMUST00000115463; ENSMUST00000044783, ENSMUST00000115460, ENSMUST00000115463; ENSMUST00000044783, ENSMUST00000115460, ENSMUST00000115463; ENSMUST00000136713.5; ENSMUST00000231598.2; ENSMUST00000154594.8; ENSMUST00000141034.8; ENSMUST00000140576.8; ENSMUST00000128840.8; ENSMUST00000231618.2; ENSMUST00000154950.8; ENSMUST00000156226.8; ENSMUST00000151679.3;…	ENSMUSP00000047678, ENSMUSP00000111120, ENSMUSP00000111123; ENSMUSP00000047678, ENSMUSP00000111120, ENSMUSP00000111123; ENSMUSP00000047678, ENSMUSP00000111120, ENSMUSP00000111123; ENSMUSP00000143999.2; ENSMUSP00000156364.2; ENSMUSP00000144233.2; ENSMUSP00000120035.2; ENSMUSP00000117587.2; ENSMUSP00000143861.2; ENSMUSP00000156280.2; ENSMUSP00000115230.2; ENSMUSP00000119215.2; ENSMUSP00000120698.2;…	ENSMUSG00000045983	chr16	20487063	20511634	+	RNA transport, Viral myocarditis	mmu03013, mmu05416	behavioral fear response, behavioral defense response, nucleic acid binding, RNA binding, translation initiation factor activity, binding, protein binding, intracellular, cell, cytoplasm, cell-cell junction, adherens junction, cell-cell adherens junction, translation, translational initiation, regulation of translation, regulation of translational initiation, peptide metabolic process, nitrogen c…	GO:0001662, GO:0002209, GO:0003676, GO:0003723, GO:0003743, GO:0005488, GO:0005515, GO:0005622, GO:0005623, GO:0005737, GO:0005911, GO:0005912, GO:0005913, GO:0006412, GO:0006413, GO:0006417, GO:0006446, GO:0006518, GO:0006807, GO:0006950, GO:0006952, GO:0007155, GO:0007275, GO:0007399, GO:0007610, GO:0008135, GO:0008152, GO:0008190, GO:0009058, GO:0009059, GO:0009889, GO:0009987, GO:0010467, GO:…			3256.94	3239.86	3274.03	0.0151316	0.744022	0.999895	FALSE	3222	3364	3134	3221	3284	3316	3240	3273
ENSMUSG00000000303	Cdh1	protein_coding	Cadherin-1; Cadherin-1; Cadherin 1; Cdh1 protein	Cdh1; Cdh1; Cdh1; Cdh1	P09803; Q61377; A0A0R4IZW5; Q4KML8	CADH1_MOUSE; CADH1_MOUSE; A0A0R4IZW5_MOUSE; Q4KML8_MOUSE	; ENSMUST00000000312.12, ENSMUST00000167688.2;	; ENSMUSP00000000312.6, ENSMUSP00000132112.2;	ENSMUSG00000000303	chr8	107329983	107396878	+	Pathways in cancer, Cell adhesion molecules (CAMs), Rap1 signaling pathway, Adherens junction, Bacterial invasion of epithelial cells, Melanoma, Hippo signaling pathway, Endometrial cancer, Thyroid cancer, Bladder cancer	mmu05200, mmu04514, mmu04015, mmu04520, mmu05100, mmu05218, mmu04390, mmu05213, mmu05216, mmu05219	reproduction, cell morphogenesis, cell morphogenesis involved in differentiation, response to acid chemical, in utero embryonic development, morphogenesis of a branching structure, neuron migration, blastocyst development, blastocyst formation, trophectodermal cell differentiation, placenta development, maternal placenta development, glycoprotein binding, morphogenesis of an epithelium, epithelia…	GO:0000003, GO:0000902, GO:0000904, GO:0001101, GO:0001701, GO:0001763, GO:0001764, GO:0001824, GO:0001825, GO:0001829, GO:0001890, GO:0001893, GO:0001948, GO:0002009, GO:0002064, GO:0002065, GO:0002066, GO:0003006, GO:0003008, GO:0003382, GO:0005488, GO:0005509, GO:0005515, GO:0005576, GO:0005622, GO:0005623, GO:0005737, GO:0005768, GO:0005773, GO:0005794, GO:0005802, GO:0005856, GO:0005886, GO:…			3243.98	3234.75	3253.21	0.00820416	0.877116	0.999895	FALSE	3199	3548	2958	3197	3331	3232	3235	3253
ENSMUSG00000005871	Apc	protein_coding	Adenomatous polyposis coli protein; Adenomatous polyposis coli protein; APC, WNT signaling pathway regulator, Adenomatosis polyposis coli; Adenomatous polyposis coli N-terminal dimerisation domain-containing protein; APC, WNT signaling pathway regulator; Adenomatous polyposis coli N-terminal dimerisation domain-containing protein; Adenomatous polyposis coli N-terminal dimerisation domain-containi…	Apc; Apc; Apc; Apc; Apc; Apc; Apc; Apc; Apc; Apc, APC; Apc; Apc; Apc; Apc	Q61315; Q62044; B2RUG9; Q8C9I9; Q8C493; Q8BRD8; Q8BNP7; E9Q4H1; E9QLQ9; P70382; J3JSM6; F6Z405; Q3UQT2; F6Q4R2	APC_MOUSE; APC_MOUSE; B2RUG9_MOUSE; Q8C9I9_MOUSE; Q8C493_MOUSE; Q8BRD8_MOUSE; Q8BNP7_MOUSE; E9Q4H1_MOUSE; E9QLQ9_MOUSE; P70382_MOUSE; J3JSM6_MOUSE; F6Z405_MOUSE; Q3UQT2_MOUSE; F6Q4R2_MOUSE	; ENSMUST00000079362.13; ENSMUST00000066133.7; ; ENSMUST00000171187.8; ENSMUST00000115781.10; ; ENSMUST00000163295.2; ENSMUST00000165590.2	; ENSMUSP00000078337.6; ENSMUSP00000064214.7; ; ENSMUSP00000127131.2; ENSMUSP00000111447.4; ; ENSMUSP00000129095.2; ENSMUSP00000128327.2	ENSMUSG00000005871	chr18	34353977	34455605	+	MicroRNAs in cancer, Regulation of actin cytoskeleton, Pathways in cancer, Signaling pathways regulating pluripotency of stem cells, Wnt signaling pathway, HTLV-I infection, Colorectal cancer, Hippo signaling pathway, Basal cell carcinoma, Endometrial cancer	mmu05206, mmu04810, mmu05200, mmu04550, mmu04310, mmu05166, mmu05210, mmu04390, mmu05217, mmu05213					3232.63	3180.98	3284.28	0.0460931	0.405092	0.999895	FALSE	3112	3348	3083	3448	3344	3061	3181	3284
ENSMUSG00000085396	Firre	lncRNA	Uncharacterized protein	Firre, 6720401G13Rik	Q3V1H2	Q3V1H2_MOUSE			ENSMUSG00000085396	chrX	49644621	49724198	-							3232.11	3328.29	3135.92	-0.0858665	0.101918	0.999895	FALSE	3199	3350	3436	3042	3055	3311	3328	3136
ENSMUSG00000068036	Afdn	protein_coding	Afadin; Ras-associating domain-containing protein; Afadin, adherens junction formation factor; Afadin, adherens junction formation factor; Afadin, adherens junction formation factor; Afadin, adherens junction formation factor; Afadin, adherens junction formation factor; Afadin, adherens junction formation factor; Afadin, adherens junction formation factor	Afdn, Af6, Mllt4; Afdn, Mllt4; Afdn; Afdn; Afdn; Afdn; Afdn; Afdn; Afdn	Q9QZQ1; Q3TLN8; A0A668KLE6; F7C3I9; D3Z7L2; D3YUD2; E9PYX7; E9Q852; E9Q9C3	AFAD_MOUSE; Q3TLN8_MOUSE; A0A668KLE6_MOUSE; F7C3I9_MOUSE; D3Z7L2_MOUSE; D3YUD2_MOUSE; E9PYX7_MOUSE; E9Q852_MOUSE; E9Q9C3_MOUSE	ENSMUST00000139666, ENSMUST00000150848; ENSMUST00000239324.2; ENSMUST00000137531.3; ENSMUST00000156591.8; ENSMUST00000139347.8; ENSMUST00000137708.8; ENSMUST00000170827.9; ENSMUST00000137784.8	ENSMUSP00000118318, ENSMUSP00000122447; ENSMUSP00000159255.2; ENSMUSP00000116711.3; ENSMUSP00000122204.2; ENSMUSP00000115250.2; ENSMUSP00000114485.2; ENSMUSP00000128891.3; ENSMUSP00000119153.2	ENSMUSG00000068036	chr17	13980801	14126412	+	cAMP signaling pathway, Tight junction, Leukocyte transendothelial migration, Ras signaling pathway, Rap1 signaling pathway, Adherens junction	mmu04024, mmu04530, mmu04670, mmu04014, mmu04015, mmu04520	endothelial cell development, epithelial cell development, columnar/cuboidal epithelial cell differentiation, endothelium development, binding, protein binding, intracellular, cell, nucleus, nucleoplasm, cytoplasm, plasma membrane, cell-cell junction, adherens junction, cell-cell adherens junction, cell communication, cell adhesion, signal transduction, multicellular organism development, nervous…	GO:0001885, GO:0002064, GO:0002065, GO:0003158, GO:0005488, GO:0005515, GO:0005622, GO:0005623, GO:0005634, GO:0005654, GO:0005737, GO:0005886, GO:0005911, GO:0005912, GO:0005913, GO:0007154, GO:0007155, GO:0007165, GO:0007275, GO:0007399, GO:0007417, GO:0007420, GO:0008104, GO:0008283, GO:0009653, GO:0009887, GO:0009888, GO:0009987, GO:0010001, GO:0014013, GO:0016020, GO:0016043, GO:0017016, GO:…			3221.21	3171.08	3271.35	0.0448974	0.357876	0.999895	FALSE	3112	3275	3126	3338	3329	3147	3171	3271
ENSMUSG00000005610	Eif4g2	protein_coding	Eukaryotic translation initiation factor 4 gamma 2; Eukaryotic translation initiation factor 4 gamma 2; Eukaryotic translation initiation factor 4 gamma 2; Eukaryotic translation initiation factor 4 gamma 2; Eukaryotic translation initiation factor 4 gamma 2; Eukaryotic translation initiation factor 4 gamma 2; Eukaryotic translation initiation factor 4 gamma 2; Eukaryotic translation initiation f…	Eif4g2, Nat1; Eif4g2, Nat1; Eif4g2, Nat1; Eif4g2, Nat1; Eif4g2, Nat1; Eif4g2, Nat1; Eif4g2, Nat1; Eif4g2; Eif4g2; Eif4g2; Eif4g2; Eif4g2; Eif4g2; Eif4g2; Eif4g2; Eif4g2	Q62448; P97867; Q0VGZ3; Q3UNC1; Q5XKD8; Q6P1Z0; Q921U3; G3XA17; F7CHS2; Q3URI0; F6UU81; Q3U9U9; F7DAB1; F6TW20; F7CBP1; A0JNY7	IF4G2_MOUSE; IF4G2_MOUSE; IF4G2_MOUSE; IF4G2_MOUSE; IF4G2_MOUSE; IF4G2_MOUSE; IF4G2_MOUSE; G3XA17_MOUSE; F7CHS2_MOUSE; Q3URI0_MOUSE; F6UU81_MOUSE; Q3U9U9_MOUSE; F7DAB1_MOUSE; F6TW20_MOUSE; F7CBP1_MOUSE; A0JNY7_MOUSE	; ; ; ; ENSMUST00000162415.9; ENSMUST00000160966.2; ENSMUST00000163014.2; ENSMUST00000159305.2; ENSMUST00000160132.8; ENSMUST00000161051.8;	; ; ; ; ENSMUSP00000124551.2; ENSMUSP00000125301.2; ENSMUSP00000123811.2; ENSMUSP00000125098.2; ENSMUSP00000124914.2; ENSMUSP00000125375.2;	ENSMUSG00000005610	chr7	110666957	110682237	-	RNA transport, Viral myocarditis	mmu03013, mmu05416	cell morphogenesis, cell morphogenesis involved in differentiation, regulation of cell growth, nucleic acid binding, RNA binding, translation initiation factor activity, binding, protein binding, intracellular, cell, cytoplasm, cell-cell junction, adherens junction, cell-cell adherens junction, translation, translational initiation, regulation of translation, regulation of translational initiatio…	GO:0000902, GO:0000904, GO:0001558, GO:0003676, GO:0003723, GO:0003743, GO:0005488, GO:0005515, GO:0005622, GO:0005623, GO:0005737, GO:0005911, GO:0005912, GO:0005913, GO:0006412, GO:0006413, GO:0006417, GO:0006446, GO:0006518, GO:0006807, GO:0007155, GO:0007275, GO:0007399, GO:0007409, GO:0008135, GO:0008152, GO:0008361, GO:0009058, GO:0009059, GO:0009653, GO:0009889, GO:0009891, GO:0009893, GO:…			3213.89	3209.26	3218.51	0.00414897	0.923531	0.999895	FALSE	3191	3408	3028	3150	3281	3224	3209	3218
ENSMUSG00000038648	Creb3l2	protein_coding	Cyclic AMP-responsive element-binding protein 3-like protein 2; Cyclic AMP-responsive element-binding protein 3-like protein 2; Cyclic AMP-responsive element-binding protein 3-like protein 2; Cyclic AMP-responsive element-binding protein 3-like protein 2; Creb3l2 protein	Creb3l2, Bbf2h7; Creb3l2, Bbf2h7; Creb3l2, Bbf2h7; Creb3l2, Bbf2h7; Creb3l2	Q8BH52; B2RRL0; Q8CB61; Q8CBN2; Q922T5	CR3L2_MOUSE; CR3L2_MOUSE; CR3L2_MOUSE; CR3L2_MOUSE; Q922T5_MOUSE	ENSMUST00000041093; ENSMUST00000041093; ENSMUST00000041093; ENSMUST00000041093;	ENSMUSP00000040208; ENSMUSP00000040208; ENSMUSP00000040208; ENSMUSP00000040208;	ENSMUSG00000038648	chr6	37304190	37419081	-	Adrenergic signaling in cardiomyocytes, Insulin secretion, Cocaine addiction, cAMP signaling pathway, cGMP-PKG signaling pathway, TNF signaling pathway, Cholinergic synapse, PI3K-Akt signaling pathway, Hepatitis B, Melanogenesis, Estrogen signaling pathway, Aldosterone synthesis and secretion, Longevity regulating pathway, Viral carcinogenesis, Glucagon signaling pathway, AMPK signaling pathway, …	mmu04261, mmu04911, mmu05030, mmu04024, mmu04022, mmu04668, mmu04725, mmu04151, mmu05161, mmu04916, mmu04915, mmu04925, mmu04211, mmu05203, mmu04922, mmu04152, mmu04728, mmu05031, mmu05034, mmu04931, mmu05016, mmu04918, mmu04962, mmu05215	regulatory region DNA binding, transcription regulatory region sequence-specific DNA binding, RNA polymerase II regulatory region sequence-specific DNA binding, RNA polymerase II core promoter proximal region sequence-specific DNA binding, RNA polymerase II transcription factor activity, sequence-specific DNA binding, transcription factor activity, RNA polymerase II core promoter proximal region …	GO:0000975, GO:0000976, GO:0000977, GO:0000978, GO:0000981, GO:0000982, GO:0000987, GO:0001012, GO:0001067, GO:0001071, GO:0001077, GO:0001159, GO:0001228, GO:0001501, GO:0002062, GO:0003676, GO:0003677, GO:0003690, GO:0003700, GO:0005488, GO:0005622, GO:0005623, GO:0005634, GO:0005654, GO:0005737, GO:0005783, GO:0006139, GO:0006351, GO:0006355, GO:0006357, GO:0006366, GO:0006725, GO:0006807, GO:…			3193.37	3191.71	3195.03	0.00149888	0.964423	0.999895	FALSE	3165	3340	3070	3112	3221	3253	3191	3195
ENSMUSG00000024759	Atl3	protein_coding	Atlastin-3; Atlastin-3; Atlastin-3; Atlastin-3; Atlastin-3; Atlastin GTPase 3; Atlastin GTPase 3; Atlastin GTPase 3; Atlastin GTPase 3; Atlastin GTPase 3	Atl3; Atl3; Atl3; Atl3; Atl3; Atl3; Atl3; Atl3; Atl3; Atl3	Q91YH5; Q3UGW3; Q8C0L7; Q8C174; Q99LZ9; E9PYT3; A0A494B9P1; A0A494BAW9; A0A494BAU1; A0A494BAX8	ATLA3_MOUSE; ATLA3_MOUSE; ATLA3_MOUSE; ATLA3_MOUSE; ATLA3_MOUSE; E9PYT3_MOUSE; A0A494B9P1_MOUSE; A0A494BAW9_MOUSE; A0A494BAU1_MOUSE; A0A494BAX8_MOUSE	ENSMUST00000025668; ENSMUST00000025668; ENSMUST00000025668; ENSMUST00000025668; ENSMUST00000025668; ENSMUST00000170373.9; ENSMUST00000235557.2; ENSMUST00000237998.2; ENSMUST00000236308.2; ENSMUST00000236382.2	ENSMUSP00000025668; ENSMUSP00000025668; ENSMUSP00000025668; ENSMUSP00000025668; ENSMUSP00000025668; ENSMUSP00000132619.2; ENSMUSP00000157731.2; ENSMUSP00000158217.2; ENSMUSP00000158179.2; ENSMUSP00000158227.2	ENSMUSG00000024759	chr19	7471405	7517039	+			nucleotide binding, nucleoside binding, purine nucleoside binding, catalytic activity, GTPase activity, binding, protein binding, GTP binding, intracellular, cell, cytoplasm, endoplasmic reticulum, protein complex assembly, organelle organization, endoplasmic reticulum organization, Golgi organization, cellular process, endomembrane system organization, endomembrane system, membrane, integral com…	GO:0000166, GO:0001882, GO:0001883, GO:0003824, GO:0003924, GO:0005488, GO:0005515, GO:0005525, GO:0005622, GO:0005623, GO:0005737, GO:0005783, GO:0006461, GO:0006996, GO:0007029, GO:0007030, GO:0009987, GO:0010256, GO:0012505, GO:0016020, GO:0016021, GO:0016043, GO:0016462, GO:0016787, GO:0016817, GO:0016818, GO:0017076, GO:0017111, GO:0019001, GO:0022607, GO:0031224, GO:0032549, GO:0032550, GO:…			3179.38	3180.2	3178.56	-0.000740362	0.993234	0.999895	FALSE	3126	3264	3151	3192	3293	3051	3180	3178
ENSMUSG00000021756	Il6st	protein_coding	Interleukin-6 receptor subunit beta; Interleukin-6 receptor subunit beta; Interleukin-6 signal transductor; Interleukin 6 signal transducer; Interleukin 6 signal transducer; Interleukin 6 signal transducer; Fibronectin type-III domain-containing protein; Interleukin 6 signal transducer; Interleukin 6 signal transducer; Interleukin 6 signal transducer; Interleukin 6 signal transducer; Interleukin …	Il6st; Il6st; Il6st; Il6st; Il6st; Il6st; Il6st; Il6st; Il6st; Il6st; Il6st; Il6st	Q00560; G5E8D2; H6WCS3; Q6PDI9; V9GX73; V9GXJ5; Q3UQA0; Q3TDT5; V9GX52; V9GXA2; V9GX00; V9GXT4	IL6RB_MOUSE; IL6RB_MOUSE; H6WCS3_MOUSE; Q6PDI9_MOUSE; V9GX73_MOUSE; V9GXJ5_MOUSE; Q3UQA0_MOUSE; Q3TDT5_MOUSE; V9GX52_MOUSE; V9GXA2_MOUSE; V9GX00_MOUSE; V9GXT4_MOUSE	ENSMUST00000070731, ENSMUST00000183663, ENSMUST00000184311; ENSMUST00000070731, ENSMUST00000183663, ENSMUST00000184311; ; ENSMUST00000183513.8; ENSMUST00000183868.8; ENSMUST00000183886.8; ENSMUST00000183829.8; ENSMUST00000184276.8; ENSMUST00000184949.2; ENSMUST00000184445.8	ENSMUSP00000064205, ENSMUSP00000138836, ENSMUSP00000139227; ENSMUSP00000064205, ENSMUSP00000138836, ENSMUSP00000139227; ; ENSMUSP00000139016.2; ENSMUSP00000139180.2; ENSMUSP00000138820.2; ENSMUSP00000138987.2; ENSMUSP00000139060.2; ENSMUSP00000138915.2; ENSMUSP00000139311.2	ENSMUSG00000021756	chr13	112600604	112646620	+	Cytokine-cytokine receptor interaction, Jak-STAT signaling pathway, Signaling pathways regulating pluripotency of stem cells, Viral carcinogenesis	mmu04060, mmu04630, mmu04550, mmu05203	ossification, osteoblast differentiation, cell activation, regulation of protein phosphorylation, positive regulation of protein phosphorylation, immune system process, regulation of immune system process, positive regulation of immune system process, regulation of leukocyte activation, positive regulation of leukocyte activation, signal transducer activity, receptor activity, transmembrane signa…	GO:0001503, GO:0001649, GO:0001775, GO:0001932, GO:0001934, GO:0002376, GO:0002682, GO:0002684, GO:0002694, GO:0002696, GO:0004871, GO:0004872, GO:0004888, GO:0004896, GO:0004897, GO:0004915, GO:0004921, GO:0004923, GO:0004924, GO:0005102, GO:0005126, GO:0005127, GO:0005138, GO:0005488, GO:0005515, GO:0005576, GO:0005623, GO:0005886, GO:0005887, GO:0005896, GO:0005900, GO:0005975, GO:0005976, GO:…			3179.25	3106.71	3251.8	0.0658291	0.171626	0.999895	FALSE	3102	3207	3011	3228	3325	3203	3106	3252
ENSMUSG00000019849	Prep	protein_coding	Prolyl endopeptidase; Prolyl endopeptidase; Prolyl endopeptidase; Prolyl endopeptidase; Prolyl endopeptidase; Prolyl endopeptidase	Prep, Pep; Prep, Pep; Prep; Prep; Prep; Prep	Q9QUR6; Q80YS1; Q3TQ97; Q8C6A3; Q543B9; Q3TCS0	PPCE_MOUSE; PPCE_MOUSE; Q3TQ97_MOUSE; Q8C6A3_MOUSE; Q543B9_MOUSE; Q3TCS0_MOUSE	ENSMUST00000099858; ENSMUST00000099858; ;	ENSMUSP00000097444; ENSMUSP00000097444; ;	ENSMUSG00000019849	chr10	44943299	45043294	+	Renin-angiotensin system	mmu04614	catalytic activity, endopeptidase activity, serine-type endopeptidase activity, binding, intracellular, cell, nucleus, cytoplasm, cytosol, proteolysis, metabolic process, peptidase activity, serine-type peptidase activity, exopeptidase activity, membrane, hydrolase activity, serine hydrolase activity, protein metabolic process, amide binding, peptide binding, macromolecule metabolic process, orga…	GO:0003824, GO:0004175, GO:0004252, GO:0005488, GO:0005622, GO:0005623, GO:0005634, GO:0005737, GO:0005829, GO:0006508, GO:0008152, GO:0008233, GO:0008236, GO:0008238, GO:0016020, GO:0016787, GO:0017171, GO:0019538, GO:0033218, GO:0042277, GO:0043170, GO:0043226, GO:0043227, GO:0043229, GO:0043231, GO:0044238, GO:0044424, GO:0044444, GO:0044464, GO:0070008, GO:0070011, GO:0071704			3173.17	3152.97	3193.37	0.018363	0.701558	0.999895	FALSE	3112	3277	3070	3115	3272	3193	3153	3193
ENSMUSG00000024740	Ddb1	protein_coding	DNA damage-binding protein 1; DNA damage-binding protein 1; DNA damage-binding protein 1; DNA damage-binding protein 1; DNA damage-binding protein 1; DNA damage-binding protein 1; DNA damage-binding protein 1; DNA damage-binding protein 1; DNA damage-binding protein 1; DNA damage-binding protein 1; DNA damage-binding protein 1; DNA damage-binding protein 1	Ddb1; Ddb1; Ddb1; Ddb1; Ddb1; Ddb1; Ddb1; Ddb1; Ddb1; Ddb1; Ddb1; Ddb1	Q3U1J4; Q3U4D0; Q3U8G3; Q3UJC4; Q99LV3; Q9QYK0; Q9WV39; Q3ULS8; A0A494BAF6; Q91YC8; A0A494B987; A0A494BBJ6	DDB1_MOUSE; DDB1_MOUSE; DDB1_MOUSE; DDB1_MOUSE; DDB1_MOUSE; DDB1_MOUSE; DDB1_MOUSE; Q3ULS8_MOUSE; A0A494BAF6_MOUSE; Q91YC8_MOUSE; A0A494B987_MOUSE; A0A494BBJ6_MOUSE	ENSMUST00000025649; ENSMUST00000025649; ENSMUST00000025649; ENSMUST00000025649; ENSMUST00000025649; ENSMUST00000025649; ENSMUST00000025649; ENSMUST00000236280.2; ENSMUST00000237337.2; ENSMUST00000236328.2	ENSMUSP00000025649; ENSMUSP00000025649; ENSMUSP00000025649; ENSMUSP00000025649; ENSMUSP00000025649; ENSMUSP00000025649; ENSMUSP00000025649; ENSMUSP00000158020.2; ENSMUSP00000157538.2; ENSMUSP00000158549.2	ENSMUSG00000024740	chr19	10582691	10607183	+	Hepatitis B, Ubiquitin mediated proteolysis, Viral carcinogenesis, Nucleotide excision repair	mmu05161, mmu04120, mmu05203, mmu03420	ubiquitin ligase complex, nuclear chromosome, mitotic cell cycle, chromosome, telomeric region, nuclear chromosome, telomeric region, nucleic acid binding, DNA binding, damaged DNA binding, binding, protein binding, extracellular region, extracellular space, intracellular, cell, nucleus, nucleoplasm, chromosome, cytoplasm, nucleobase-containing compound metabolic process, DNA metabolic process, D…	GO:0000151, GO:0000228, GO:0000278, GO:0000781, GO:0000784, GO:0003676, GO:0003677, GO:0003684, GO:0005488, GO:0005515, GO:0005576, GO:0005615, GO:0005622, GO:0005623, GO:0005634, GO:0005654, GO:0005694, GO:0005737, GO:0006139, GO:0006259, GO:0006281, GO:0006289, GO:0006325, GO:0006464, GO:0006508, GO:0006511, GO:0006513, GO:0006725, GO:0006807, GO:0006915, GO:0006950, GO:0006974, GO:0006996, GO:…			3165.89	3170.17	3161.6	-0.0039045	0.957432	0.999895	FALSE	3161	3375	2974	3083	3190	3212	3170	3161
ENSMUSG00000017774	Myo1c	protein_coding	Unconventional myosin-Ic; Unconventional myosin-Ic; Unconventional myosin-Ic; Unconventional myosin-Ic; Unconventional myosin-Ic; Unconventional myosin-Ic; Unconventional myosin-Ic; Unconventional myosin-Ic; Unconventional myosin-Ic; Unconventional myosin-Ic; Myosin IC	Myo1c; Myo1c; Myo1c; Myo1c; Myo1c; Myo1c; Myo1c; Myo1c; Myo1c; Myo1c; Myo1c	Q9WTI7; O08571; O08834; Q3TBQ4; Q3U231; Q5ND46; Q5ND48; Q5ND49; Q9ERB6; Q9QW54; Q5ND45	MYO1C_MOUSE; MYO1C_MOUSE; MYO1C_MOUSE; MYO1C_MOUSE; MYO1C_MOUSE; MYO1C_MOUSE; MYO1C_MOUSE; MYO1C_MOUSE; MYO1C_MOUSE; MYO1C_MOUSE; Q5ND45_MOUSE	ENSMUST00000069057, ENSMUST00000102504, ENSMUST00000102505, ENSMUST00000108431; ENSMUST00000069057, ENSMUST00000102504, ENSMUST00000102505, ENSMUST00000108431; ENSMUST00000069057, ENSMUST00000102504, ENSMUST00000102505, ENSMUST00000108431; ENSMUST00000069057, ENSMUST00000102504, ENSMUST00000102505, ENSMUST00000108431; ENSMUST00000069057, ENSMUST00000102504, ENSMUST00000102505, ENSMUST00000108431;…	ENSMUSP00000070388, ENSMUSP00000099562, ENSMUSP00000099563, ENSMUSP00000104069; ENSMUSP00000070388, ENSMUSP00000099562, ENSMUSP00000099563, ENSMUSP00000104069; ENSMUSP00000070388, ENSMUSP00000099562, ENSMUSP00000099563, ENSMUSP00000104069; ENSMUSP00000070388, ENSMUSP00000099562, ENSMUSP00000099563, ENSMUSP00000104069; ENSMUSP00000070388, ENSMUSP00000099562, ENSMUSP00000099563, ENSMUSP00000104069;…	ENSMUSG00000017774	chr11	75541330	75564736	+			microfilament motor activity, nucleotide binding, ruffle, nucleoside binding, purine nucleoside binding, motor activity, actin binding, catalytic activity, receptor binding, binding, protein binding, calmodulin binding, ATP binding, phospholipid binding, extracellular region, intracellular, cell, nucleus, nuclear envelope, nuclear pore, nucleoplasm, cytoplasm, cytoskeleton, actin filament, plasma…	GO:0000146, GO:0000166, GO:0001726, GO:0001882, GO:0001883, GO:0003774, GO:0003779, GO:0003824, GO:0005102, GO:0005488, GO:0005515, GO:0005516, GO:0005524, GO:0005543, GO:0005576, GO:0005622, GO:0005623, GO:0005634, GO:0005635, GO:0005643, GO:0005654, GO:0005737, GO:0005856, GO:0005884, GO:0005886, GO:0005902, GO:0005903, GO:0006403, GO:0006461, GO:0006605, GO:0006612, GO:0006810, GO:0006886, GO:…			3154.06	3169.67	3138.45	-0.0142714	0.813531	0.999895	FALSE	3072	3432	3004	3080	3138	3197	3169	3138
ENSMUSG00000038437	Mllt6	protein_coding	PHD-type domain-containing protein; MLLT6; Myeloid/lymphoid or mixed-lineage leukemia; translocated to, 6; Myeloid/lymphoid or mixed-lineage leukemia; translocated to, 6; Mllt6 protein	Mllt6; Mllt6; Mllt6; Mllt6; Mllt6	Q3UPK1; Q8VHB4; B1AR09; B1AR10; Q8CFR8	Q3UPK1_MOUSE; Q8VHB4_MOUSE; B1AR09_MOUSE; B1AR10_MOUSE; Q8CFR8_MOUSE	; ENSMUST00000044730.12; ENSMUST00000107586.3;	; ENSMUSP00000045445.6; ENSMUSP00000103212.3;	ENSMUSG00000038437	chr11	97554240	97576289	+							3147.8	3233.71	3061.89	-0.078743	0.131312	0.999895	FALSE	3196	3319	3187	2944	3001	3240	3234	3061
ENSMUSG00000032580	Rbm5	protein_coding	RNA-binding protein 5; RNA-binding protein 5; RNA-binding protein 5; RNA binding motif protein 5; RNA binding motif protein 5; RNA binding motif protein 5; RRM domain-containing protein; RNA binding motif protein 5; RNA binding motif protein 5; RNA binding motif protein 5; RNA binding motif protein 5; Rbm5 protein; RNA binding motif protein 5	Rbm5, Luca15; Rbm5, Luca15; Rbm5, Luca15; Rbm5; Rbm5; Rbm5; Rbm5; Rbm5; Rbm5; Rbm5; Rbm5; Rbm5; Rbm5	Q91YE7; Q3UZ19; Q99KV9; S4R1N4; A0A0A6YY86; S4R2T4; Q3UZ84; S4R184; S4R1V5; A0A0A6YX44; S4R273; Q05CY7; S4R1U7	RBM5_MOUSE; RBM5_MOUSE; RBM5_MOUSE; S4R1N4_MOUSE; A0A0A6YY86_MOUSE; S4R2T4_MOUSE; Q3UZ84_MOUSE; S4R184_MOUSE; S4R1V5_MOUSE; A0A0A6YX44_MOUSE; S4R273_MOUSE; Q05CY7_MOUSE; S4R1U7_MOUSE	ENSMUST00000035199, ENSMUST00000182659; ENSMUST00000035199, ENSMUST00000182659; ENSMUST00000035199, ENSMUST00000182659; ENSMUST00000183248.3; ENSMUST00000194400.2; ENSMUST00000182421.8; ENSMUST00000182371.8, ENSMUST00000192130.6; ENSMUST00000182022.8; ENSMUST00000193342.6; ENSMUST00000182026.2; ENSMUST00000182304.8	ENSMUSP00000035199, ENSMUSP00000138379; ENSMUSP00000035199, ENSMUSP00000138379; ENSMUSP00000035199, ENSMUSP00000138379; ENSMUSP00000138294.3; ENSMUSP00000142324.2; ENSMUSP00000138778.2; ENSMUSP00000138119.2, ENSMUSP00000142194.2; ENSMUSP00000138390.2; ENSMUSP00000141829.2; ENSMUSP00000138526.2; ENSMUSP00000138380.2	ENSMUSG00000032580	chr9	107617570	107648195	-			nucleotide binding, spliceosomal complex assembly, RNA splicing, via transesterification reactions, RNA splicing, via transesterification reactions with bulged adenosine as nucleophile, alternative mRNA splicing, via spliceosome, regulation of alternative mRNA splicing, via spliceosome, mRNA splicing, via spliceosome, nucleic acid binding, RNA binding, mRNA binding, binding, intracellular, cell, …	GO:0000166, GO:0000245, GO:0000375, GO:0000377, GO:0000380, GO:0000381, GO:0000398, GO:0003676, GO:0003723, GO:0003729, GO:0005488, GO:0005622, GO:0005623, GO:0005634, GO:0005654, GO:0005681, GO:0006139, GO:0006396, GO:0006397, GO:0006725, GO:0006807, GO:0006915, GO:0008152, GO:0008219, GO:0008270, GO:0008380, GO:0009987, GO:0010467, GO:0010468, GO:0010941, GO:0010942, GO:0012501, GO:0016043, GO:…			3138.8	3230.08	3047.52	-0.0839073	0.0903386	0.999895	FALSE	3222	3355	3114	3039	3018	3086	3230	3047
ENSMUSG00000026185	Igfbp5	protein_coding	Insulin-like growth factor-binding protein 5; Insulin-like growth factor-binding protein 5; Thyroglobulin type-1 domain-containing protein; Igfbp5 protein	Igfbp5, Igfbp-5; Igfbp5; Igfbp5; Igfbp5	Q07079; Q3UQV0; Q3TT49; Q99KY8	IBP5_MOUSE; Q3UQV0_MOUSE; Q3TT49_MOUSE; Q99KY8_MOUSE	ENSMUST00000027377; ;	ENSMUSP00000027377; ;	ENSMUSG00000026185	chr1	72897091	72914043	-			reproduction, ossification, regulation of cell growth, osteoblast differentiation, hair follicle development, fibronectin binding, morphogenesis of an epithelium, system process, muscle system process, binding, protein binding, insulin-like growth factor binding, extracellular region, extracellular space, carbohydrate metabolic process, monosaccharide metabolic process, glucose metabolic process,…	GO:0000003, GO:0001503, GO:0001558, GO:0001649, GO:0001942, GO:0001968, GO:0002009, GO:0003008, GO:0003012, GO:0005488, GO:0005515, GO:0005520, GO:0005576, GO:0005615, GO:0005975, GO:0005996, GO:0006006, GO:0006109, GO:0006412, GO:0006417, GO:0006518, GO:0006807, GO:0006928, GO:0007154, GO:0007165, GO:0007166, GO:0007167, GO:0007169, GO:0007275, GO:0007565, GO:0008152, GO:0008283, GO:0008285, GO:…			3129.28	3093.44	3165.11	0.0330346	0.571229	0.999895	FALSE	3171	3319	2790	3229	3166	3100	3093	3165
ENSMUSG00000029505	Ep400	protein_coding	E1A-binding protein p400; E1A-binding protein p400; E1A-binding protein p400; E1A-binding protein p400; E1A-binding protein p400; E1A-binding protein p400; E1A-binding protein p400; E1A-binding protein p400; E1A-binding protein p400; E1A-binding protein p400; E1A-binding protein p400; Secreted protein; E1A-binding protein p400; E1A binding protein p400; E1A binding protein p400; E1A binding prote…	Ep400, Kiaa1498; Ep400, Kiaa1498; Ep400, Kiaa1498; Ep400, Kiaa1498; Ep400, Kiaa1498; Ep400, Kiaa1498; Ep400, Kiaa1498; Ep400, Kiaa1498; Ep400, Kiaa1498; Ep400, Kiaa1498; Ep400, Kiaa1498; Ep400; Ep400; Ep400; Ep400; Ep400	Q8CHI8; E9QKV1; Q3TPY1; Q5RKN8; Q80TC8; Q8BXI5; Q8BYW3; Q8C0P6; Q8CHI7; Q8VDF4; Q9DA54; Q8BQE8; Q3UX42; F6R9G0; D3Z6R8; Q641K9	EP400_MOUSE; EP400_MOUSE; EP400_MOUSE; EP400_MOUSE; EP400_MOUSE; EP400_MOUSE; EP400_MOUSE; EP400_MOUSE; EP400_MOUSE; EP400_MOUSE; EP400_MOUSE; Q8BQE8_MOUSE; Q3UX42_MOUSE; F6R9G0_MOUSE; D3Z6R8_MOUSE; Q641K9_MOUSE	ENSMUST00000041558, ENSMUST00000112435, ENSMUST00000112436; ENSMUST00000041558, ENSMUST00000112435, ENSMUST00000112436; ENSMUST00000041558, ENSMUST00000112435, ENSMUST00000112436; ENSMUST00000041558, ENSMUST00000112435, ENSMUST00000112436; ENSMUST00000041558, ENSMUST00000112435, ENSMUST00000112436; ENSMUST00000041558, ENSMUST00000112435, ENSMUST00000112436; ENSMUST00000041558, ENSMUST00000112435,…	ENSMUSP00000049038, ENSMUSP00000108054, ENSMUSP00000108055; ENSMUSP00000049038, ENSMUSP00000108054, ENSMUSP00000108055; ENSMUSP00000049038, ENSMUSP00000108054, ENSMUSP00000108055; ENSMUSP00000049038, ENSMUSP00000108054, ENSMUSP00000108055; ENSMUSP00000049038, ENSMUSP00000108054, ENSMUSP00000108055; ENSMUSP00000049038, ENSMUSP00000108054, ENSMUSP00000108055; ENSMUSP00000049038, ENSMUSP00000108054,…	ENSMUSG00000029505	chr5	110812239	110918583	-			histone acetyltransferase complex, nucleotide binding, nuclear chromosome, chromatin, nuclear chromatin, Swr1 complex, nucleoside binding, purine nucleoside binding, nucleic acid binding, DNA binding, chromatin binding, antigen binding, catalytic activity, helicase activity, binding, protein binding, ATP binding, intracellular, cell, nucleus, nucleoplasm, chromosome, chromatin organization, cellu…	GO:0000123, GO:0000166, GO:0000228, GO:0000785, GO:0000790, GO:0000812, GO:0001882, GO:0001883, GO:0003676, GO:0003677, GO:0003682, GO:0003823, GO:0003824, GO:0004386, GO:0005488, GO:0005515, GO:0005524, GO:0005622, GO:0005623, GO:0005634, GO:0005654, GO:0005694, GO:0006325, GO:0006464, GO:0006473, GO:0006475, GO:0006996, GO:0008152, GO:0009987, GO:0016043, GO:0016462, GO:0016569, GO:0016570, GO:…			3127.87	3140.57	3115.17	-0.0117107	0.795926	0.999895	FALSE	3175	3084	3163	3086	3127	3132	3140	3115
ENSMUSG00000022185	Acin1	protein_coding	Apoptotic chromatin condensation inducer in the nucleus; Apoptotic chromatin condensation inducer in the nucleus; Apoptotic chromatin condensation inducer in the nucleus; Apoptotic chromatin condensation inducer in the nucleus; Apoptotic chromatin condensation inducer in the nucleus; Apoptotic chromatin condensation inducer in the nucleus; Apoptotic chromatin condensation inducer in the nucleus; …	Acin1, Acinus; Acin1, Acinus; Acin1, Acinus; Acin1, Acinus; Acin1, Acinus; Acin1, Acinus; Acin1, Acinus; Acin1; Acin1; Acin1; Acin1; Acin1; Acin1; Acin1; Acin1; Acin1, mKIAA0670; Acin1; Acin1; Acin1	Q9JIX8; B8JJ87; Q9CSN7; Q9CSR9; Q9CSX7; Q9R046; Q9R047; Q3UXT9; Q3UZ28; B8JJ90; Q05D19; B8JJ89; F6Q8C0; Q7TSL7; B8JJ92; Q80TU6; F6RJ39; B8JJ91; Q52KR6	ACINU_MOUSE; ACINU_MOUSE; ACINU_MOUSE; ACINU_MOUSE; ACINU_MOUSE; ACINU_MOUSE; ACINU_MOUSE; Q3UXT9_MOUSE; Q3UZ28_MOUSE; B8JJ90_MOUSE; Q05D19_MOUSE; B8JJ89_MOUSE; F6Q8C0_MOUSE; Q7TSL7_MOUSE; B8JJ92_MOUSE; Q80TU6_MOUSE; F6RJ39_MOUSE; B8JJ91_MOUSE; Q52KR6_MOUSE	ENSMUST00000022793, ENSMUST00000111484, ENSMUST00000126166, ENSMUST00000148754, ENSMUST00000167015; ENSMUST00000022793, ENSMUST00000111484, ENSMUST00000126166, ENSMUST00000148754, ENSMUST00000167015; ENSMUST00000022793, ENSMUST00000111484, ENSMUST00000126166, ENSMUST00000148754, ENSMUST00000167015; ENSMUST00000022793, ENSMUST00000111484, ENSMUST00000126166, ENSMUST00000148754, ENSMUST00000167015;…	ENSMUSP00000022793, ENSMUSP00000107109, ENSMUSP00000114546, ENSMUSP00000122003, ENSMUSP00000125776; ENSMUSP00000022793, ENSMUSP00000107109, ENSMUSP00000114546, ENSMUSP00000122003, ENSMUSP00000125776; ENSMUSP00000022793, ENSMUSP00000107109, ENSMUSP00000114546, ENSMUSP00000122003, ENSMUSP00000125776; ENSMUSP00000022793, ENSMUSP00000107109, ENSMUSP00000114546, ENSMUSP00000122003, ENSMUSP00000125776;…	ENSMUSG00000022185	chr14	54879618	54924388	-	Spliceosome, RNA transport, mRNA surveillance pathway	mmu03040, mmu03013, mmu03015	nucleotide binding, RNA splicing, via transesterification reactions, RNA splicing, via transesterification reactions with bulged adenosine as nucleophile, mRNA splicing, via spliceosome, mitophagy, macromitophagy, positive regulation of defense response to virus by host, immune effector process, immune system process, regulation of immune system process, regulation of immune effector process, reg…	GO:0000166, GO:0000375, GO:0000377, GO:0000398, GO:0000422, GO:0000423, GO:0002230, GO:0002252, GO:0002376, GO:0002682, GO:0002697, GO:0002831, GO:0003676, GO:0003723, GO:0005488, GO:0005622, GO:0005623, GO:0005634, GO:0005654, GO:0005730, GO:0005737, GO:0005886, GO:0006139, GO:0006323, GO:0006396, GO:0006397, GO:0006725, GO:0006807, GO:0006914, GO:0006915, GO:0006921, GO:0006950, GO:0006952, GO:…			3126.95	3164.13	3089.78	-0.0342954	0.500469	0.999895	FALSE	3164	3205	3123	2942	3096	3231	3164	3089
ENSMUSG00000034243	Golgb1	protein_coding	Golgb1 protein; Golgb1 protein; Golgb1 protein; Golgb1 protein; MKIAA4151 protein; Golgi autoantigen, golgin subfamily b, macrogolgin 1; Uncharacterized protein; Uncharacterized protein; Golgb1 protein; Golgi autoantigen, golgin subfamily b, macrogolgin 1; Golgi autoantigen, golgin subfamily b, macrogolgin 1; Golgi autoantigen, golgin subfamily b, macrogolgin 1	Golgb1; Golgb1; Golgb1; Golgb1; Golgb1, mKIAA4151; Golgb1, 628101; Golgb1; Golgb1; Golgb1; Golgb1; Golgb1; Golgb1	Q8CGE5; B7ZNF9; Q6PAK0; Q80UY9; Q571K1; Q3U286; Q3U289; Q3UYL3; B2RWW2; Q9CTU9; E9PVZ8; E9QAH1	Q8CGE5_MOUSE; B7ZNF9_MOUSE; Q6PAK0_MOUSE; Q80UY9_MOUSE; Q571K1_MOUSE; Q3U286_MOUSE; Q3U289_MOUSE; Q3UYL3_MOUSE; B2RWW2_MOUSE; Q9CTU9_MOUSE; E9PVZ8_MOUSE; E9QAH1_MOUSE	; ; ; ENSMUST00000023534.7; ; ENSMUST00000134616.8; ENSMUST00000039855.9; ENSMUST00000114812.9	; ; ; ENSMUSP00000023534.7; ; ENSMUSP00000116503.2; ENSMUSP00000045239.9; ENSMUSP00000110460.2	ENSMUSG00000034243	chr16	36695502	36753447	+							3126.12	3134.25	3117.98	-0.00750449	0.875299	0.999895	FALSE	3069	3176	3158	3130	3078	3146	3134	3118
ENSMUSG00000063531	Sema3e	protein_coding	Semaphorin-3E; Semaphorin-3E; Semaphorin-3E; Semaphorin-3E; Uncharacterized protein; MKIAA0331 protein	Sema3e, Semah, Semh; Sema3e, Semah, Semh; Sema3e, Semah, Semh; Sema3e, Semah, Semh; Sema3e; Sema3e, mKIAA0331	P70275; O09078; O09079; Q9QX23; Q8CCK6; Q6ZQD8	SEM3E_MOUSE; SEM3E_MOUSE; SEM3E_MOUSE; SEM3E_MOUSE; Q8CCK6_MOUSE; Q6ZQD8_MOUSE	ENSMUST00000073957; ENSMUST00000073957; ENSMUST00000073957; ENSMUST00000073957;	ENSMUSP00000073612; ENSMUSP00000073612; ENSMUSP00000073612; ENSMUSP00000073612;	ENSMUSG00000063531	chr5	14075290	14306703	+	Axon guidance	mmu04360	cell morphogenesis, cell morphogenesis involved in differentiation, angiogenesis, regulation of cell growth, blood vessel development, patterning of blood vessels, ameboidal-type cell migration, neural crest cell migration, morphogenesis of a branching structure, vasculature development, regulation of cell-matrix adhesion, negative regulation of cell-matrix adhesion, morphogenesis of an epitheliu…	GO:0000902, GO:0000904, GO:0001525, GO:0001558, GO:0001568, GO:0001569, GO:0001667, GO:0001755, GO:0001763, GO:0001944, GO:0001952, GO:0001953, GO:0002009, GO:0002040, GO:0005102, GO:0005488, GO:0005515, GO:0005576, GO:0005615, GO:0006928, GO:0006935, GO:0006996, GO:0007010, GO:0007154, GO:0007155, GO:0007160, GO:0007162, GO:0007165, GO:0007166, GO:0007275, GO:0007389, GO:0007399, GO:0007409, GO:…			3125.13	3139.17	3111.09	-0.0129547	0.819485	0.999895	FALSE	3043	3324	3050	3142	3203	2988	3139	3111
ENSMUSG00000047126	Cltc	protein_coding	Clathrin heavy chain 1; Clathrin heavy chain; Clathrin heavy chain; Clathrin heavy chain; Cltc protein; Clathrin, heavy polypeptide (Hc); Clathrin heavy chain linker core motif domain-containing protein; Clathrin heavy chain linker core motif domain-containing protein; Clathrin heavy chain linker core motif domain-containing protein	Cltc; Cltc; Cltc; Cltc; Cltc; Cltc; Cltc; Cltc; Cltc	Q68FD5; Q5SXR6; Q3UPJ3; Q3TJ98; Q8K2I5; F6Z1R4; Q3TYQ2; Q3U0H2; Q3TAN1	CLH1_MOUSE; Q5SXR6_MOUSE; Q3UPJ3_MOUSE; Q3TJ98_MOUSE; Q8K2I5_MOUSE; F6Z1R4_MOUSE; Q3TYQ2_MOUSE; Q3U0H2_MOUSE; Q3TAN1_MOUSE	ENSMUST00000103186; ENSMUST00000060766.16; ; ENSMUST00000124385.2; ;	ENSMUSP00000099475; ENSMUSP00000050220.10; ; ENSMUSP00000117674.2; ;	ENSMUSG00000047126	chr11	86585177	86648391	-	Endocytosis, Lysosome, Huntington's disease, Bacterial invasion of epithelial cells, Synaptic vesicle cycle, Endocrine and other factor-regulated calcium reabsorption	mmu04144, mmu04142, mmu05016, mmu05100, mmu04721, mmu04961	transition metal ion transport, microtubule cytoskeleton organization, polysaccharide biosynthetic process, mitotic cell cycle, nuclear division, ossification, osteoblast differentiation, nucleic acid binding, RNA binding, double-stranded RNA binding, structural molecule activity, binding, protein binding, extracellular region, intracellular, cell, chromosome, cytoplasm, mitochondrion, Golgi appa…	GO:0000041, GO:0000226, GO:0000271, GO:0000278, GO:0000280, GO:0001503, GO:0001649, GO:0003676, GO:0003723, GO:0003725, GO:0005198, GO:0005488, GO:0005515, GO:0005576, GO:0005622, GO:0005623, GO:0005694, GO:0005737, GO:0005739, GO:0005794, GO:0005798, GO:0005819, GO:0005856, GO:0005886, GO:0005905, GO:0005912, GO:0005924, GO:0005925, GO:0005975, GO:0005976, GO:0006022, GO:0006023, GO:0006024, GO:…			3103.16	3026.77	3179.56	0.0710228	0.187737	0.999895	FALSE	3060	3169	2851	3217	3283	3039	3026	3179
ENSMUSG00000020044	Timp3	protein_coding	Metalloproteinase inhibitor 3; Metalloproteinase inhibitor 3; Brain cDNA, clone MNCb-5810, similar to Mus musculus tissue inhibitor of metalloproteinase 3 (Timp3), mRNA; Tissue inhibitor of metalloproteinase 3; Tissue inhibitor of metalloproteinase 3	Timp3, Sun, Timp-3; Timp3, Sun, Timp-3; Timp3; Timp3; Timp3	P39876; Q91WL9; Q54AE5; Q6GXA7; E9QAB2	TIMP3_MOUSE; TIMP3_MOUSE; Q54AE5_MOUSE; Q6GXA7_MOUSE; E9QAB2_MOUSE	ENSMUST00000020234; ENSMUST00000020234; ; ENSMUST00000132307.2	ENSMUSP00000020234; ENSMUSP00000020234; ; ENSMUSP00000133236.2	ENSMUSG00000020044	chr10	86136236	86185370	+	MicroRNAs in cancer, Proteoglycans in cancer	mmu05206, mmu05205	MAPK cascade, regulation of protein phosphorylation, negative regulation of protein phosphorylation, protease binding, enzyme inhibitor activity, endopeptidase inhibitor activity, binding, protein binding, extracellular region, proteinaceous extracellular matrix, basement membrane, extracellular space, intracellular, cell, nucleus, cytoplasm, cellular protein modification process, protein phospho…	GO:0000165, GO:0001932, GO:0001933, GO:0002020, GO:0004857, GO:0004866, GO:0005488, GO:0005515, GO:0005576, GO:0005578, GO:0005604, GO:0005615, GO:0005622, GO:0005623, GO:0005634, GO:0005737, GO:0006464, GO:0006468, GO:0006508, GO:0006509, GO:0006793, GO:0006796, GO:0006915, GO:0007154, GO:0007165, GO:0007166, GO:0008152, GO:0008191, GO:0008219, GO:0008625, GO:0009056, GO:0009057, GO:0009892, GO:…			3098.55	3114.35	3082.74	-0.0147162	0.806814	0.999895	FALSE	2985	3377	2981	3038	3107	3103	3114	3082
ENSMUSG00000032009	Sesn3	protein_coding	Sestrin-3; Sestrin-3; Sestrin 3; Sestrin 3; Sestrin 3; Uncharacterized protein; Sestrin 3	Sesn3; Sesn3; Sesn3; Sesn3; Sesn3; Sesn3; Sesn3	Q9CYP7; Q3U2A0; V5QQD1; A2RSF4; A0A0J9YMZ5; Q8CAN4; A0A140LIE1	SESN3_MOUSE; SESN3_MOUSE; V5QQD1_MOUSE; A2RSF4_MOUSE; A0A0J9YMZ5_MOUSE; Q8CAN4_MOUSE; A0A140LIE1_MOUSE	ENSMUST00000208222; ENSMUST00000208222; ; ENSMUST00000034507.9; ENSMUST00000209187.2	ENSMUSP00000146362; ENSMUSP00000146362; ; ENSMUSP00000034507.9; ENSMUSP00000146784.2	ENSMUSG00000032009	chr9	14186363	14244397	+	Longevity regulating pathway, p53 signaling pathway	mmu04211, mmu04115	response to reactive oxygen species, response to acid chemical, catalytic activity, binding, protein binding, intracellular, cell, nucleus, cytoplasm, response to stress, response to oxidative stress, cell communication, signal transduction, cell surface receptor signaling pathway, enzyme linked receptor protein signaling pathway, transmembrane receptor protein tyrosine kinase signaling pathway, …	GO:0000302, GO:0001101, GO:0003824, GO:0005488, GO:0005515, GO:0005622, GO:0005623, GO:0005634, GO:0005737, GO:0006950, GO:0006979, GO:0007154, GO:0007165, GO:0007166, GO:0007167, GO:0007169, GO:0008152, GO:0008286, GO:0009719, GO:0009725, GO:0009966, GO:0009968, GO:0009987, GO:0010033, GO:0010243, GO:0010646, GO:0010648, GO:0016491, GO:0023051, GO:0023052, GO:0023057, GO:0031929, GO:0031932, GO:…			3096.48	3040.16	3152.79	0.0524658	0.320137	0.999895	FALSE	2973	3168	2980	3206	3274	2978	3040	3152
ENSMUSG00000089715	Cbx6	protein_coding	Chromobox protein homolog 6; Chromobox protein homolog 6; Uncharacterized protein; Chromobox 6; Chromobox 6; Chromobox 6	Cbx6; Cbx6; Cbx6, Nptxr; Cbx6; Cbx6; Cbx6	Q9DBY5; Q8BZH5; Q9CYM8; D3Z5F6; Q3UK98; D3Z329	CBX6_MOUSE; CBX6_MOUSE; Q9CYM8_MOUSE; D3Z5F6_MOUSE; Q3UK98_MOUSE; D3Z329_MOUSE	ENSMUST00000109627; ENSMUST00000109627; ENSMUST00000109623.8; ENSMUST00000109625.8; ENSMUST00000148358.2	ENSMUSP00000105255; ENSMUSP00000105255; ENSMUSP00000105252.2; ENSMUSP00000105253.2; ENSMUSP00000119037.2	ENSMUSG00000089715	chr15	79708097	79718889	-			negative regulation of transcription from RNA polymerase II promoter, chromatin, heterochromatin, nucleic acid binding, RNA binding, single-stranded RNA binding, binding, intracellular, cell, nucleus, chromosome, nucleobase-containing compound metabolic process, chromatin organization, transcription, DNA-templated, regulation of transcription, DNA-templated, regulation of transcription from RNA p…	GO:0000122, GO:0000785, GO:0000792, GO:0003676, GO:0003723, GO:0003727, GO:0005488, GO:0005622, GO:0005623, GO:0005634, GO:0005694, GO:0006139, GO:0006325, GO:0006351, GO:0006355, GO:0006357, GO:0006366, GO:0006725, GO:0006807, GO:0006996, GO:0008152, GO:0009058, GO:0009059, GO:0009889, GO:0009890, GO:0009892, GO:0009987, GO:0010467, GO:0010468, GO:0010556, GO:0010558, GO:0010605, GO:0010629, GO:…			3091.35	3119.63	3063.07	-0.0263895	0.611425	0.999895	FALSE	3153	3235	2970	3022	3098	3069	3119	3063
ENSMUSG00000054252	Fgfr3	protein_coding	Fibroblast growth factor receptor 3; Fibroblast growth factor receptor 3; Fibroblast growth factor receptor 3; Fibroblast growth factor receptor; Fibroblast growth factor receptor; Fibroblast growth factor receptor; receptor protein-tyrosine kinase; Fibroblast growth factor receptor; Fibroblast growth factor receptor; Fibroblast growth factor receptor; Fibroblast growth factor receptor; Fibroblas…	Fgfr3, Mfr3, Sam3; Fgfr3, Mfr3, Sam3; Fgfr3, Mfr3, Sam3; Fgfr3; Fgfr3, FR3; Fgfr3, FR3; Fgfr3; Fgfr3; Fgfr3; Fgfr3, Flg-2; Fgfr3; Fgfr3; Fgfr3, G630022F23Rik; Fgfr3; Fgfr3; Fgfr3; Fgfr3; Fgfr3; Fgfr3; Fgfr3	Q61851; Q61564; Q63834; E9QNJ9; Q61563; E9QAC2; Q3TQL1; Q7TSI8; E9QLT8; Q99052; F6TK14; Q3UPE1; Q3UNB1; D3Z7U5; Q3TQJ1; A0A0J9YUB8; A0A0J9YU04; A0A0J9YUX1; A0A0J9YU20; A0A0J9YTQ5	FGFR3_MOUSE; FGFR3_MOUSE; FGFR3_MOUSE; E9QNJ9_MOUSE; Q61563_MOUSE; Q61563_MOUSE; Q3TQL1_MOUSE; Q7TSI8_MOUSE; Q7TSI8_MOUSE; Q99052_MOUSE; F6TK14_MOUSE; Q3UPE1_MOUSE; Q3UNB1_MOUSE; D3Z7U5_MOUSE; Q3TQJ1_MOUSE; A0A0J9YUB8_MOUSE; A0A0J9YU04_MOUSE; A0A0J9YUX1_MOUSE; A0A0J9YU20_MOUSE; A0A0J9YTQ5_MOUSE	; ; ENSMUST00000114411.9, ENSMUST00000171509.9; ENSMUST00000087820.8, ENSMUST00000202138.4; ENSMUST00000087820.8, ENSMUST00000202138.4; ENSMUST00000067150.14, ENSMUST00000169212.9; ENSMUST00000067150.14, ENSMUST00000169212.9; ENSMUST00000164207.10; ; ENSMUST00000155002.3; ENSMUST00000201295.2; ENSMUST00000202182.2; ENSMUST00000201437.4; ENSMUST00000181298.5; ENSMUST00000202791.3	; ; ENSMUSP00000110053.3, ENSMUSP00000131845.3; ENSMUSP00000085122.5, ENSMUSP00000143945.2; ENSMUSP00000085122.5, ENSMUSP00000143945.2; ENSMUSP00000070998.8, ENSMUSP00000130856.3; ENSMUSP00000070998.8, ENSMUSP00000130856.3; ENSMUSP00000133064.4; ; ENSMUSP00000119941.2; ENSMUSP00000144104.2; ENSMUSP00000143936.2; ENSMUSP00000144379.2; ENSMUSP00000143963.2; ENSMUSP00000143797.3	ENSMUSG00000054252	chr5	33879018	33894412	+	MicroRNAs in cancer, Regulation of actin cytoskeleton, Pathways in cancer, PI3K-Akt signaling pathway, MAPK signaling pathway, Endocytosis, Signaling pathways regulating pluripotency of stem cells, EGFR tyrosine kinase inhibitor resistance, Ras signaling pathway, Central carbon metabolism in cancer, Rap1 signaling pathway, Bladder cancer	mmu05206, mmu04810, mmu05200, mmu04151, mmu04010, mmu04144, mmu04550, mmu01521, mmu04014, mmu05230, mmu04015, mmu05219					3088.44	3130.34	3046.55	-0.0391331	0.474783	0.999895	FALSE	3025	3238	3128	2905	2995	3240	3130	3046
ENSMUSG00000023951	Vegfa	protein_coding	Vascular endothelial growth factor A, long form; Vascular endothelial growth factor A, long form; Vascular endothelial growth factor A, long form; Vascular endothelial growth factor A, long form; Vascular endothelial growth factor A, long form; Vascular endothelial growth factor A, long form; Vascular endothelial growth factor A; Vascular endothelial growth factor A; Vascular endothelial growth f…	Vegfa, Vegf; Vegfa, Vegf; Vegfa, Vegf; Vegfa, Vegf; Vegfa, Vegf; Vegfa, Vegf; Vegfa, Vegf; Vegfa; Vegfa; Vegfa; Vegfa; Vegfa; Vegfa	Q00731; F8WH81; O70123; Q66S31; Q6GT23; Q6WZL9; Q6YLN3; E9Q4N9; F8WH10; E9Q4N8; F8T7H0; A0FKR4; Q5UD54	VEGFA_MOUSE; VEGFA_MOUSE; VEGFA_MOUSE; VEGFA_MOUSE; VEGFA_MOUSE; VEGFA_MOUSE; Q6YLN3_MOUSE; E9Q4N9_MOUSE; F8WH10_MOUSE; E9Q4N8_MOUSE; F8T7H0_MOUSE; A0FKR4_MOUSE; Q5UD54_MOUSE	ENSMUST00000024747, ENSMUST00000071648; ENSMUST00000024747, ENSMUST00000071648; ENSMUST00000024747, ENSMUST00000071648; ENSMUST00000024747, ENSMUST00000071648; ENSMUST00000024747, ENSMUST00000071648; ENSMUST00000024747, ENSMUST00000071648; ENSMUST00000113519.2; ENSMUST00000071648; ENSMUST00000113520.8; ;	ENSMUSP00000024747, ENSMUSP00000071575; ENSMUSP00000024747, ENSMUSP00000071575; ENSMUSP00000024747, ENSMUSP00000071575; ENSMUSP00000024747, ENSMUSP00000071575; ENSMUSP00000024747, ENSMUSP00000071575; ENSMUSP00000024747, ENSMUSP00000071575; ENSMUSP00000109147.2; ENSMUSP00000071575; ENSMUSP00000109148.2; ;	ENSMUSG00000023951	chr17	46327919	46343295	-	MicroRNAs in cancer, Pathways in cancer, Cytokine-cytokine receptor interaction, PI3K-Akt signaling pathway, EGFR tyrosine kinase inhibitor resistance, HIF-1 signaling pathway, Ras signaling pathway, Rap1 signaling pathway, Focal adhesion, Proteoglycans in cancer, Renal cell carcinoma, AGE-RAGE signaling pathway in diabetic complications, Rheumatoid arthritis, VEGF signaling pathway, Pancreatic c…	mmu05206, mmu05200, mmu04060, mmu04151, mmu01521, mmu04066, mmu04014, mmu04015, mmu04510, mmu05205, mmu05211, mmu04933, mmu05323, mmu04370, mmu05212, mmu05219	reproduction, negative regulation of transcription from RNA polymerase II promoter, MAPK cascade, cell morphogenesis, cell morphogenesis involved in differentiation, skeletal system development, ossification, angiogenesis, ovarian follicle development, regulation of cell growth, blood vessel development, patterning of blood vessels, osteoblast differentiation, eye development, urogenital system d…	GO:0000003, GO:0000122, GO:0000165, GO:0000902, GO:0000904, GO:0001501, GO:0001503, GO:0001525, GO:0001541, GO:0001558, GO:0001568, GO:0001569, GO:0001649, GO:0001654, GO:0001655, GO:0001657, GO:0001658, GO:0001666, GO:0001667, GO:0001701, GO:0001754, GO:0001763, GO:0001822, GO:0001823, GO:0001894, GO:0001932, GO:0001934, GO:0001935, GO:0001936, GO:0001938, GO:0001944, GO:0001945, GO:0001946, GO:…			3086.77	3113.18	3060.36	-0.0246781	0.686411	0.999895	FALSE	3030	3384	2926	2940	3103	3137	3113	3060
ENSMUSG00000032875	Arhgef17	protein_coding	Rho guanine nucleotide exchange factor 17; Rho guanine nucleotide exchange factor 17; Rho guanine nucleotide exchange factor (GEF) 17	Arhgef17, Kiaa0337; Arhgef17, Kiaa0337; Arhgef17	Q80U35; Q8BZY4; A0A140LIQ0	ARHGH_MOUSE; ARHGH_MOUSE; A0A140LIQ0_MOUSE	ENSMUST00000107032, ENSMUST00000209041; ENSMUST00000107032, ENSMUST00000209041; ENSMUST00000208482.2	ENSMUSP00000102647, ENSMUSP00000146564; ENSMUSP00000102647, ENSMUSP00000146564; ENSMUSP00000146907.2	ENSMUSG00000032875	chr7	100518959	100581314	-			guanyl-nucleotide exchange factor activity, Ras guanyl-nucleotide exchange factor activity, Rho guanyl-nucleotide exchange factor activity, organelle organization, cytoskeleton organization, cell communication, signal transduction, small GTPase mediated signal transduction, Ras protein signal transduction, Rho protein signal transduction, regulation of signal transduction, cellular process, regul…	GO:0005085, GO:0005088, GO:0005089, GO:0006996, GO:0007010, GO:0007154, GO:0007165, GO:0007264, GO:0007265, GO:0007266, GO:0009966, GO:0009987, GO:0010646, GO:0016043, GO:0023051, GO:0023052, GO:0030029, GO:0030036, GO:0035023, GO:0035556, GO:0044699, GO:0044700, GO:0044763, GO:0046578, GO:0048583, GO:0050789, GO:0050794, GO:0050896, GO:0051056, GO:0051716, GO:0065007, GO:0071840, GO:0098772, GO:…			3086.4	3067.98	3104.81	0.0172104	0.723355	0.999895	FALSE	3025	3069	3110	3044	3067	3203	3068	3104
ENSMUSG00000024597	Slc12a2	protein_coding	Solute carrier family 12 member 2; Solute carrier family 12 member 2; Solute carrier family 12, member 2; SLC12A transporter C-terminal domain-containing protein	Slc12a2, Nkcc1; Slc12a2, Nkcc1; Slc12a2; Slc12a2	P55012; E9PYU3; E9QM38; Q3TP36	S12A2_MOUSE; S12A2_MOUSE; E9QM38_MOUSE; Q3TP36_MOUSE	; ENSMUST00000115366.3;	; ENSMUSP00000111023.3;	ENSMUSG00000024597	chr18	58011750	58079893	+	Salivary secretion, Pancreatic secretion	mmu04970, mmu04972	morphogenesis of a branching structure, morphogenesis of an epithelium, system process, transporter activity, binding, protein binding, extracellular region, cell, plasma membrane, transport, ion transport, cation transport, potassium ion transport, sodium ion transport, anion transport, chloride transport, cell volume homeostasis, response to stress, response to osmotic stress, hyperosmotic resp…	GO:0001763, GO:0002009, GO:0003008, GO:0005215, GO:0005488, GO:0005515, GO:0005576, GO:0005623, GO:0005886, GO:0006810, GO:0006811, GO:0006812, GO:0006813, GO:0006814, GO:0006820, GO:0006821, GO:0006884, GO:0006950, GO:0006970, GO:0006972, GO:0007275, GO:0007600, GO:0007605, GO:0008324, GO:0008361, GO:0008509, GO:0008511, GO:0008519, GO:0009581, GO:0009582, GO:0009605, GO:0009612, GO:0009628, GO:…			3084.6	3006.55	3162.65	0.0729982	0.222123	0.999895	FALSE	3014	3089	2916	3293	3336	2859	3006	3162
ENSMUSG00000032232	Cgnl1	protein_coding	Cingulin-like protein 1; Cingulin-like protein 1; Cingulin-like protein 1; Cingulin-like protein 1; Cingulin-like protein 1; Cingulin-like protein 1; Cingulin-like protein 1; Cgnl1 protein; Cingulin-like protein 1	Cgnl1, Jacop, Kiaa1749; Cgnl1, Jacop, Kiaa1749; Cgnl1, Jacop, Kiaa1749; Cgnl1, Jacop, Kiaa1749; Cgnl1, Jacop, Kiaa1749; Cgnl1, Jacop, Kiaa1749; Cgnl1, Jacop, Kiaa1749; Cgnl1; Cgnl1	Q6AW69; B2RSU6; Q5U5U0; Q69ZB4; Q8BLZ5; Q8BZ26; Q9D2T3; B2RY19; D3Z3H4	CGNL1_MOUSE; CGNL1_MOUSE; CGNL1_MOUSE; CGNL1_MOUSE; CGNL1_MOUSE; CGNL1_MOUSE; CGNL1_MOUSE; B2RY19_MOUSE; D3Z3H4_MOUSE	ENSMUST00000072899, ENSMUST00000121322, ENSMUST00000122065; ENSMUST00000072899, ENSMUST00000121322, ENSMUST00000122065; ENSMUST00000072899, ENSMUST00000121322, ENSMUST00000122065; ENSMUST00000072899, ENSMUST00000121322, ENSMUST00000122065; ENSMUST00000072899, ENSMUST00000121322, ENSMUST00000122065; ENSMUST00000072899, ENSMUST00000121322, ENSMUST00000122065; ENSMUST00000072899, ENSMUST00000121322,…	ENSMUSP00000072672, ENSMUSP00000113917, ENSMUSP00000112479; ENSMUSP00000072672, ENSMUSP00000113917, ENSMUSP00000112479; ENSMUSP00000072672, ENSMUSP00000113917, ENSMUSP00000112479; ENSMUSP00000072672, ENSMUSP00000113917, ENSMUSP00000112479; ENSMUSP00000072672, ENSMUSP00000113917, ENSMUSP00000112479; ENSMUSP00000072672, ENSMUSP00000113917, ENSMUSP00000112479; ENSMUSP00000072672, ENSMUSP00000113917,…	ENSMUSG00000032232	chr9	71533791	71678884	-			motor activity, catalytic activity, intracellular, cell, cytoskeleton, cell-cell junction, bicellular tight junction, actin cytoskeleton, myosin complex, pyrophosphatase activity, hydrolase activity, hydrolase activity, acting on acid anhydrides, hydrolase activity, acting on acid anhydrides, in phosphorus-containing anhydrides, nucleoside-triphosphatase activity, cell junction, macromolecular co…	GO:0003774, GO:0003824, GO:0005622, GO:0005623, GO:0005856, GO:0005911, GO:0005923, GO:0015629, GO:0016459, GO:0016462, GO:0016787, GO:0016817, GO:0016818, GO:0017111, GO:0030054, GO:0032991, GO:0043226, GO:0043228, GO:0043229, GO:0043232, GO:0043234, GO:0043296, GO:0044422, GO:0044424, GO:0044430, GO:0044446, GO:0044464, GO:0070160			3078.37	3058.23	3098.51	0.0188745	0.705958	0.999895	FALSE	3151	3140	2884	3036	3107	3152	3058	3098
ENSMUSG00000021823	Vcl	protein_coding	Vinculin; Vinculin; Vinculin; Vinculin; Vinculin; Vinculin; Vinculin	Vcl; Vcl; Vcl; Vcl; Vcl; Vcl, vinculin; Vcl	Q64727; Q8BP32; Q8BS46; Q922C5; Q922D9; Q9ESQ3; A0A286YDJ4	VINC_MOUSE; VINC_MOUSE; VINC_MOUSE; VINC_MOUSE; VINC_MOUSE; Q9ESQ3_MOUSE; A0A286YDJ4_MOUSE	ENSMUST00000022369; ENSMUST00000022369; ENSMUST00000022369; ENSMUST00000022369; ENSMUST00000022369; ENSMUST00000224380.2	ENSMUSP00000022369; ENSMUSP00000022369; ENSMUSP00000022369; ENSMUSP00000022369; ENSMUSP00000022369; ENSMUSP00000153447.2	ENSMUSG00000021823	chr14	20979466	21083744	+	Regulation of actin cytoskeleton, Leukocyte transendothelial migration, Focal adhesion, Adherens junction, Bacterial invasion of epithelial cells, Amoebiasis	mmu04810, mmu04670, mmu04510, mmu04520, mmu05100, mmu05146	cell morphogenesis, cell morphogenesis involved in differentiation, stress fiber, cell activation, glycoprotein binding, morphogenesis of an epithelium, dystroglycan binding, actin binding, structural molecule activity, binding, protein binding, extracellular region, intracellular, cell, cytoplasm, cytoskeleton, actin filament, plasma membrane, cell-cell junction, adherens junction, cell-cell adh…	GO:0000902, GO:0000904, GO:0001725, GO:0001775, GO:0001948, GO:0002009, GO:0002162, GO:0003779, GO:0005198, GO:0005488, GO:0005515, GO:0005576, GO:0005622, GO:0005623, GO:0005737, GO:0005856, GO:0005884, GO:0005886, GO:0005911, GO:0005912, GO:0005913, GO:0005916, GO:0005924, GO:0005925, GO:0006928, GO:0006950, GO:0007043, GO:0007155, GO:0007275, GO:0007399, GO:0007409, GO:0007596, GO:0007599, GO:…			3072.65	3096.23	3049.07	-0.0221397	0.703967	0.999895	FALSE	2975	3347	2967	3045	3099	3003	3096	3049
ENSMUSG00000056342	Usp34	protein_coding	Ubiquitin carboxyl-terminal hydrolase 34; Ubiquitin carboxyl-terminal hydrolase 34; Ubiquitin carboxyl-terminal hydrolase 34; Ubiquitin carboxyl-terminal hydrolase 34; Ubiquitin carboxyl-terminal hydrolase 34; Ubiquitin carboxyl-terminal hydrolase 34; Ubiquitin carboxyl-terminal hydrolase 34; Ubiquitin carboxyl-terminal hydrolase 34; Ubiquitin carboxyl-terminal hydrolase 34; Ubiquitin carboxyl-te…	Usp34, Kiaa0570, Murr2; Usp34, Kiaa0570, Murr2; Usp34, Kiaa0570, Murr2; Usp34, Kiaa0570, Murr2; Usp34, Kiaa0570, Murr2; Usp34, Kiaa0570, Murr2; Usp34, Kiaa0570, Murr2; Usp34, Kiaa0570, Murr2; Usp34, Kiaa0570, Murr2; Usp34; Usp34; Usp34; Usp34	Q6ZQ93; A2AF26; A2AF27; A2AF77; Q3UF93; Q3UPN0; Q6P563; Q7TMJ6; Q8CCH0; Z4YLQ1; F6WJB7; Q05C12; Z4YN11	UBP34_MOUSE; UBP34_MOUSE; UBP34_MOUSE; UBP34_MOUSE; UBP34_MOUSE; UBP34_MOUSE; UBP34_MOUSE; UBP34_MOUSE; UBP34_MOUSE; Z4YLQ1_MOUSE; F6WJB7_MOUSE; Q05C12_MOUSE; Z4YN11_MOUSE	ENSMUST00000180046; ENSMUST00000180046; ENSMUST00000180046; ENSMUST00000180046; ENSMUST00000180046; ENSMUST00000180046; ENSMUST00000180046; ENSMUST00000180046; ENSMUST00000180046; ENSMUST00000130131.2; ENSMUST00000137823.8; ENSMUST00000129368.3	ENSMUSP00000137430; ENSMUSP00000137430; ENSMUSP00000137430; ENSMUSP00000137430; ENSMUSP00000137430; ENSMUSP00000137430; ENSMUSP00000137430; ENSMUSP00000137430; ENSMUSP00000137430; ENSMUSP00000115168.2; ENSMUSP00000120747.2; ENSMUSP00000121426.2	ENSMUSG00000056342	chr11	23256895	23440560	+			histone acetyltransferase complex, SAGA complex, catalytic activity, endopeptidase activity, cysteine-type endopeptidase activity, thiol-dependent ubiquitin-specific protease activity, intracellular, cell, nucleus, nucleoplasm, nucleobase-containing compound metabolic process, chromatin organization, transcription, DNA-templated, regulation of transcription, DNA-templated, cellular protein modifi…	GO:0000123, GO:0000124, GO:0003824, GO:0004175, GO:0004197, GO:0004843, GO:0005622, GO:0005623, GO:0005634, GO:0005654, GO:0006139, GO:0006325, GO:0006351, GO:0006355, GO:0006464, GO:0006508, GO:0006511, GO:0006725, GO:0006807, GO:0006996, GO:0007154, GO:0007165, GO:0007166, GO:0007267, GO:0008152, GO:0008233, GO:0008234, GO:0009056, GO:0009057, GO:0009058, GO:0009059, GO:0009889, GO:0009966, GO:…			3070.35	2790.68	3350.02	0.263469	0.0403619	0.999895	FALSE	2677	3153	2541	3587	3516	2947	2790	3350
ENSMUSG00000037235	Mxd4	protein_coding	Max dimerization protein 4; BHLH domain-containing protein; MFLJ00110 protein; Max dimerization protein 4; Max dimerization protein 4	Mxd4, Mad4; Mxd4; Mxd4, mFLJ00110; Mxd4; Mxd4	Q60948; Q9D8P5; Q6KAS5; Q3UZ22; Q91VN7	MAD4_MOUSE; Q9D8P5_MOUSE; Q6KAS5_MOUSE; Q3UZ22_MOUSE; Q91VN7_MOUSE	; ; ENSMUST00000119171.2; ENSMUST00000042701.13	; ; ENSMUSP00000113300.2; ENSMUSP00000039071.7	ENSMUSG00000037235	chr5	34331227	34345064	-							3065.99	3071.1	3060.87	-0.0048131	0.932445	0.999895	FALSE	3082	3168	2963	3029	3128	3026	3071	3061
ENSMUSG00000036617	Etl4	protein_coding	Sickle tail protein; Sickle tail protein; Sickle tail protein; Sickle tail protein; Sickle tail protein; Sickle tail protein; Sickle tail protein; Sickle tail protein; Sickle tail protein; Sickle tail protein; Sickle tail protein; Uncharacterized protein; Sickle tail protein homolog; Enhancer trap locus 4; Enhancer trap locus 4; Enhancer trap locus 4; Enhancer trap locus 4; Etl4 protein; Enhancer…	Etl4, Skt, Kiaa1217; Etl4, Skt, Kiaa1217; Etl4, Skt, Kiaa1217; Etl4, Skt, Kiaa1217; Etl4, Skt, Kiaa1217; Etl4, Skt, Kiaa1217; Etl4, Skt, Kiaa1217; Etl4, Skt, Kiaa1217; Etl4, Skt, Kiaa1217; Etl4, Skt, Kiaa1217; Etl4, Skt, Kiaa1217; Etl4, BC026657; Etl4, BC026657; Etl4; Etl4; Etl4; Etl4, BC026657; Etl4; Etl4; Etl4	A2AQ25; A2AUE9; A2AUF0; A2AUF1; Q75UV8; Q75UV9; Q80VK2; Q8BHX8; Q8BHY1; Q8CHA8; Q8R0K6; Q3TYN4; Q3UFL8; B1AY49; A0A5F8MPV1; B1AY50; Q8BHR1; B2RY09; D3Z781; E9QAU4	SKT_MOUSE; SKT_MOUSE; SKT_MOUSE; SKT_MOUSE; SKT_MOUSE; SKT_MOUSE; SKT_MOUSE; SKT_MOUSE; SKT_MOUSE; SKT_MOUSE; SKT_MOUSE; Q3TYN4_MOUSE; Q3UFL8_MOUSE; B1AY49_MOUSE; A0A5F8MPV1_MOUSE; B1AY50_MOUSE; Q8BHR1_MOUSE; B2RY09_MOUSE; D3Z781_MOUSE; E9QAU4_MOUSE	ENSMUST00000045555, ENSMUST00000066509, ENSMUST00000114606, ENSMUST00000114607, ENSMUST00000114608, ENSMUST00000114614; ENSMUST00000045555, ENSMUST00000066509, ENSMUST00000114606, ENSMUST00000114607, ENSMUST00000114608, ENSMUST00000114614; ENSMUST00000045555, ENSMUST00000066509, ENSMUST00000114606, ENSMUST00000114607, ENSMUST00000114608, ENSMUST00000114614; ENSMUST00000045555, ENSMUST00000066509,…	ENSMUSP00000041431, ENSMUSP00000066170, ENSMUSP00000110253, ENSMUSP00000110254, ENSMUSP00000110255, ENSMUSP00000110261; ENSMUSP00000041431, ENSMUSP00000066170, ENSMUSP00000110253, ENSMUSP00000110254, ENSMUSP00000110255, ENSMUSP00000110261; ENSMUSP00000041431, ENSMUSP00000066170, ENSMUSP00000110253, ENSMUSP00000110254, ENSMUSP00000110255, ENSMUSP00000110261; ENSMUSP00000041431, ENSMUSP00000066170,…	ENSMUSG00000036617	chr2	19914591	20815524	+			skeletal system development, binding, protein binding, intracellular, cell, cytoplasm, multicellular organism development, embryo development, embryo development ending in birth or egg hatching, multicellular organismal process, developmental process, chordate embryonic development, intracellular part, cell part, single-organism process, single-multicellular organism process, single-organism deve…	GO:0001501, GO:0005488, GO:0005515, GO:0005622, GO:0005623, GO:0005737, GO:0007275, GO:0009790, GO:0009792, GO:0032501, GO:0032502, GO:0043009, GO:0044424, GO:0044464, GO:0044699, GO:0044707, GO:0044767, GO:0048706, GO:0048731, GO:0048856			3057.26	3052.38	3062.15	0.00460563	0.921815	0.999895	FALSE	2926	3139	3092	3109	3063	3015	3052	3062
ENSMUSG00000022505	Emp2	protein_coding	Epithelial membrane protein 2; Epithelial membrane protein 2; Epithelial membrane protein 2; Epithelial membrane protein 2; Epithelial membrane protein 2	Emp2, Xmp; Emp2; Emp2; Emp2; Emp2	O88662; Q548I4; Q8BPC2; Q8BPD1; Q8CGC1	EMP2_MOUSE; Q548I4_MOUSE; Q8BPC2_MOUSE; Q8BPD1_MOUSE; Q8CGC1_MOUSE	ENSMUST00000078357; ;	ENSMUSP00000077466; ;	ENSMUSG00000022505	chr16	10099613	10131832	-			reproduction, angiogenesis, blood vessel development, vasculogenesis, ameboidal-type cell migration, membrane raft assembly, cell killing, leukocyte mediated cytotoxicity, T cell mediated cytotoxicity, regulation of protein phosphorylation, positive regulation of protein phosphorylation, vasculature development, regulation of cell-matrix adhesion, positive regulation of cell-matrix adhesion, rena…	GO:0000003, GO:0001525, GO:0001568, GO:0001570, GO:0001667, GO:0001765, GO:0001906, GO:0001909, GO:0001913, GO:0001932, GO:0001934, GO:0001944, GO:0001952, GO:0001954, GO:0001977, GO:0002250, GO:0002252, GO:0002376, GO:0002443, GO:0002449, GO:0002456, GO:0002460, GO:0003008, GO:0003013, GO:0003014, GO:0003071, GO:0003073, GO:0003093, GO:0003094, GO:0005102, GO:0005178, GO:0005488, GO:0005515, GO:…			3050.96	3071.06	3030.86	-0.0190075	0.780721	0.999895	FALSE	2979	3422	2813	2954	3079	3060	3071	3031
ENSMUSG00000052539	Magi3	protein_coding	Membrane-associated guanylate kinase, WW and PDZ domain-containing protein 3; Membrane-associated guanylate kinase, WW and PDZ domain-containing protein 3; Membrane-associated guanylate kinase, WW and PDZ domain-containing protein 3; Membrane-associated guanylate kinase, WW and PDZ domain-containing protein 3; Membrane-associated guanylate kinase, WW and PDZ domain-containing protein 3; Uncharact…	Magi3, Kiaa1634; Magi3, Kiaa1634; Magi3, Kiaa1634; Magi3, Kiaa1634; Magi3, Kiaa1634; Magi3; Magi3	Q9EQJ9; B0V3N7; B0V3N8; Q69ZE1; Q8C0P8; Q8C124; G5E8T6	MAGI3_MOUSE; MAGI3_MOUSE; MAGI3_MOUSE; MAGI3_MOUSE; MAGI3_MOUSE; Q8C124_MOUSE; G5E8T6_MOUSE	ENSMUST00000064371, ENSMUST00000122303; ENSMUST00000064371, ENSMUST00000122303; ENSMUST00000064371, ENSMUST00000122303; ENSMUST00000064371, ENSMUST00000122303; ENSMUST00000064371, ENSMUST00000122303; ENSMUST00000121198.8	ENSMUSP00000067932, ENSMUSP00000113713; ENSMUSP00000067932, ENSMUSP00000113713; ENSMUSP00000067932, ENSMUSP00000113713; ENSMUSP00000067932, ENSMUSP00000113713; ENSMUSP00000067932, ENSMUSP00000113713; ENSMUSP00000112934.2	ENSMUSG00000052539	chr3	103920575	104127690	-	Tight junction, Rap1 signaling pathway	mmu04530, mmu04015	MAPK cascade, nucleotide binding, G-protein coupled receptor binding, nucleoside binding, purine nucleoside binding, regulation of protein phosphorylation, positive regulation of protein phosphorylation, receptor binding, frizzled binding, structural molecule activity, binding, protein binding, ATP binding, intracellular, cell, nucleus, plasma membrane, cell-cell junction, bicellular tight juncti…	GO:0000165, GO:0000166, GO:0001664, GO:0001882, GO:0001883, GO:0001932, GO:0001934, GO:0005102, GO:0005109, GO:0005198, GO:0005488, GO:0005515, GO:0005524, GO:0005622, GO:0005623, GO:0005634, GO:0005886, GO:0005911, GO:0005923, GO:0006464, GO:0006468, GO:0006793, GO:0006796, GO:0006950, GO:0007154, GO:0007165, GO:0007254, GO:0008152, GO:0009893, GO:0009966, GO:0009967, GO:0009987, GO:0010562, GO:…			3048.18	3048.02	3048.33	0.000146432	0.984064	0.999895	FALSE	3000	3244	2899	3055	3150	2940	3047	3048
ENSMUSG00000032525	Nktr	protein_coding	NK-tumor recognition protein; NK-tumor recognition protein; NK-tumor recognition protein; Peptidyl-prolyl cis-trans isomerase; Peptidyl-prolyl cis-trans isomerase; Peptidyl-prolyl cis-trans isomerase; Natural killer tumor recognition sequence; Natural killer tumor recognition sequence; Natural killer tumor recognition sequence; Natural killer tumor recognition sequence; Natural killer tumor recog…	Nktr; Nktr; Nktr; Nktr; Nktr; Nktr; Nktr; Nktr; Nktr; Nktr; Nktr	P30415; F8VPR8; Q3UNH0; Q3TQ51; D3Z303; S4R1C3; S4R220; S4R2C2; S4R1L7; S4R2L3; Q8CBP6	NKTR_MOUSE; NKTR_MOUSE; NKTR_MOUSE; Q3TQ51_MOUSE; Q3TQ51_MOUSE; S4R1C3_MOUSE; S4R220_MOUSE; S4R2C2_MOUSE; S4R1L7_MOUSE; S4R2L3_MOUSE; Q8CBP6_MOUSE	ENSMUST00000035112; ENSMUST00000035112; ENSMUST00000035112; ENSMUST00000182179.8, ENSMUST00000183070.8; ENSMUST00000182179.8, ENSMUST00000183070.8; ENSMUST00000182337.2; ENSMUST00000182503.8; ENSMUST00000182713.2; ENSMUST00000182763.8; ENSMUST00000182311.8; ENSMUST00000182225.8	ENSMUSP00000035112; ENSMUSP00000035112; ENSMUSP00000035112; ENSMUSP00000138437.2, ENSMUSP00000138611.2; ENSMUSP00000138437.2, ENSMUSP00000138611.2; ENSMUSP00000138164.2; ENSMUSP00000138463.2; ENSMUSP00000138587.2; ENSMUSP00000138272.2; ENSMUSP00000138690.2; ENSMUSP00000138168.2	ENSMUSG00000032525	chr9	121548235	121585909	+			protein peptidyl-prolyl isomerization, peptidyl-prolyl cis-trans isomerase activity, catalytic activity, binding, protein folding, cellular protein modification process, metabolic process, cellular process, isomerase activity, cis-trans isomerase activity, peptidyl-amino acid modification, peptidyl-proline modification, protein metabolic process, amide binding, protein modification process, pepti…	GO:0000413, GO:0003755, GO:0003824, GO:0005488, GO:0006457, GO:0006464, GO:0008152, GO:0009987, GO:0016853, GO:0016859, GO:0018193, GO:0018208, GO:0019538, GO:0033218, GO:0036211, GO:0042277, GO:0043170, GO:0043412, GO:0044237, GO:0044238, GO:0044260, GO:0044267, GO:0071704			3032.09	3023.74	3040.45	0.00794478	0.875334	0.999895	FALSE	3001	2985	3085	3160	2976	2985	3023	3040
ENSMUSG00000066306	Numa1	protein_coding	Nuclear mitotic apparatus protein 1; Nuclear mitotic apparatus protein 1; Numa1 protein; Nuclear mitotic apparatus protein 1; Numa1 protein; Nuclear mitotic apparatus protein 1; Nuclear mitotic apparatus protein 1; Nuclear mitotic apparatus protein 1; Nuclear mitotic apparatus protein 1; Nuclear mitotic apparatus protein 1; Nuclear mitotic apparatus protein 1	Numa1; Numa1; Numa1; Numa1; Numa1; Numa1; Numa1; Numa1; Numa1; Numa1; Numa1	E9Q7G0; Q80Y35; Q91W16; Q3TH77; Q99KG8; Q3UNM2; A0A1B0GT38; A0A1B0GSH2; A0A1B0GSW3; A0A1B0GT61; F6ZQA3	NUMA1_MOUSE; NUMA1_MOUSE; Q91W16_MOUSE; Q3TH77_MOUSE; Q99KG8_MOUSE; Q3UNM2_MOUSE; A0A1B0GT38_MOUSE; A0A1B0GSH2_MOUSE; A0A1B0GSW3_MOUSE; A0A1B0GT61_MOUSE; F6ZQA3_MOUSE	ENSMUST00000084852; ENSMUST00000084852; ; ; ENSMUST00000211272.2; ENSMUST00000210679.2; ENSMUST00000210475.2; ENSMUST00000209639.2; ENSMUST00000163183.2	ENSMUSP00000081912; ENSMUSP00000081912; ; ; ENSMUSP00000148187.2; ENSMUSP00000147935.2; ENSMUSP00000148098.2; ENSMUSP00000148215.2; ENSMUSP00000126180.2	ENSMUSG00000066306	chr7	101583318	101664171	+							3028.68	2998.71	3058.66	0.028547	0.54217	0.999895	FALSE	2968	3056	2973	3022	3091	3063	2999	3058
ENSMUSG00000025982	Sf3b1	protein_coding	Splicing factor 3B subunit 1; Splicing factor 3B subunit 1; Splicing factor 3B subunit 1; Splicing factor 3B subunit 1 domain-containing protein; Splicing factor 3B subunit 1 domain-containing protein; Splicing factor 3b, subunit 1; Uncharacterized protein; Splicing factor 3b, subunit 1; Sf3b1 protein; Splicing factor 3B subunit 1	Sf3b1, Sap155; Sf3b1, Sap155; Sf3b1; Sf3b1; Sf3b1; Sf3b1; Sf3b1; Sf3b1; Sf3b1; Sf3b1	Q99NB9; Q9CSK5; Q3TB51; Q3UIB4; Q3US00; G5E866; Q8C2Y9; A0A087WNS2; A0JLN0; Q8C839	SF3B1_MOUSE; SF3B1_MOUSE; Q3TB51_MOUSE; Q3UIB4_MOUSE; Q3US00_MOUSE; G5E866_MOUSE; Q8C2Y9_MOUSE; A0A087WNS2_MOUSE; A0JLN0_MOUSE; Q8C839_MOUSE	; ; ; ENSMUST00000027127.14; ENSMUST00000191303.2;	; ; ; ENSMUSP00000027127.8; ENSMUSP00000139469.2;	ENSMUSG00000025982	chr1	55024328	55066640	-	Spliceosome	mmu03040					3016.69	2987.46	3045.92	0.0279477	0.603346	0.999895	FALSE	3033	3048	2882	3148	3148	2843	2987	3046
ENSMUSG00000002028	Kmt2a	protein_coding	Histone-lysine N-methyltransferase 2A; Histone-lysine N-methyltransferase 2A; Histone-lysine N-methyltransferase 2A; Histone-lysine N-methyltransferase 2A; MKIAA4050 protein; Lysine (K)-specific methyltransferase 2A; Lysine (K)-specific methyltransferase 2A; Mll1 protein; Lysine (K)-specific methyltransferase 2A; Lysine (K)-specific methyltransferase 2A	Kmt2a, All1, Hrx, Mll, Mll1; Kmt2a, All1, Hrx, Mll, Mll1; Kmt2a, All1, Hrx, Mll, Mll1; Kmt2a, All1, Hrx, Mll, Mll1; Kmt2a, mKIAA4050, Mll, Mll1; Kmt2a; Kmt2a; Kmt2a, Mll, Mll1; Kmt2a, Mll1; Kmt2a	P55200; E9QNE7; Q3UEU1; Q3USE7; Q5DTR3; A0A1L1SQS9; S4R199; Q80XM0; D3Z5H5; S4R2S5	KMT2A_MOUSE; KMT2A_MOUSE; KMT2A_MOUSE; KMT2A_MOUSE; Q5DTR3_MOUSE; A0A1L1SQS9_MOUSE; S4R199_MOUSE; Q80XM0_MOUSE; D3Z5H5_MOUSE; S4R2S5_MOUSE	ENSMUST00000002095, ENSMUST00000114689; ENSMUST00000002095, ENSMUST00000114689; ENSMUST00000002095, ENSMUST00000114689; ENSMUST00000002095, ENSMUST00000114689; ENSMUST00000215489.2; ENSMUST00000138119.2; ENSMUST00000128768.3; ENSMUST00000152241.8	ENSMUSP00000002095, ENSMUSP00000110337; ENSMUSP00000002095, ENSMUSP00000110337; ENSMUSP00000002095, ENSMUSP00000110337; ENSMUSP00000002095, ENSMUSP00000110337; ENSMUSP00000149173.2; ENSMUSP00000138138.2; ENSMUSP00000122541.2; ENSMUSP00000138767.2	ENSMUSG00000002028	chr9	44714652	44792594	-	Transcriptional misregulation in cancer, Lysine degradation	mmu05202, mmu00310	regulatory region DNA binding, transcription regulatory region sequence-specific DNA binding, core promoter sequence-specific DNA binding, core promoter binding, regulatory region nucleic acid binding, tissue homeostasis, immune system process, immune system development, regionalization, system process, nucleic acid binding, DNA binding, chromatin binding, double-stranded DNA binding, catalytic a…	GO:0000975, GO:0000976, GO:0001046, GO:0001047, GO:0001067, GO:0001894, GO:0002376, GO:0002520, GO:0003002, GO:0003008, GO:0003676, GO:0003677, GO:0003682, GO:0003690, GO:0003824, GO:0005488, GO:0005515, GO:0005622, GO:0005623, GO:0005634, GO:0005654, GO:0005737, GO:0006139, GO:0006259, GO:0006304, GO:0006305, GO:0006306, GO:0006325, GO:0006351, GO:0006355, GO:0006357, GO:0006366, GO:0006461, GO:…			3016.74	3066.01	2967.48	-0.0471109	0.356028	0.999895	FALSE	3027	2978	3193	3066	2979	2858	3066	2967
ENSMUSG00000030451	Herc2	protein_coding	E3 ubiquitin-protein ligase HERC2; E3 ubiquitin-protein ligase HERC2; E3 ubiquitin-protein ligase HERC2; E3 ubiquitin-protein ligase HERC2; E3 ubiquitin-protein ligase HERC2; E3 ubiquitin-protein ligase HERC2; E3 ubiquitin-protein ligase HERC2; E3 ubiquitin-protein ligase HERC2; E3 ubiquitin-protein ligase HERC2; E3 ubiquitin-protein ligase HERC2; E3 ubiquitin-protein ligase HERC2; E3 ubiquitin-p…	Herc2, Jdf2, Kiaa0393, Rjs; Herc2, Jdf2, Kiaa0393, Rjs; Herc2, Jdf2, Kiaa0393, Rjs; Herc2, Jdf2, Kiaa0393, Rjs; Herc2, Jdf2, Kiaa0393, Rjs; Herc2, Jdf2, Kiaa0393, Rjs; Herc2, Jdf2, Kiaa0393, Rjs; Herc2, Jdf2, Kiaa0393, Rjs; Herc2, Jdf2, Kiaa0393, Rjs; Herc2, Jdf2, Kiaa0393, Rjs; Herc2, Jdf2, Kiaa0393, Rjs; Herc2, Jdf2, Kiaa0393, Rjs; Herc2, Jdf2, Kiaa0393, Rjs; Herc2, Jdf2, Kiaa0393, Rjs; Herc2; …	Q4U2R1; E9PZT6; O88473; Q3TRJ8; Q3TS47; Q3TST2; Q3UFQ6; Q3URH7; Q5DU32; Q7TPR5; Q80VV7; Q9QYT1; Q9Z168; Q9Z171; A0A0U1RP01; A0A0U1RNG9; A0A0U1RPZ3	HERC2_MOUSE; HERC2_MOUSE; HERC2_MOUSE; HERC2_MOUSE; HERC2_MOUSE; HERC2_MOUSE; HERC2_MOUSE; HERC2_MOUSE; HERC2_MOUSE; HERC2_MOUSE; HERC2_MOUSE; HERC2_MOUSE; HERC2_MOUSE; HERC2_MOUSE; A0A0U1RP01_MOUSE; A0A0U1RNG9_MOUSE; A0A0U1RPZ3_MOUSE	ENSMUST00000076226, ENSMUST00000164095, ENSMUST00000205303; ENSMUST00000076226, ENSMUST00000164095, ENSMUST00000205303; ENSMUST00000076226, ENSMUST00000164095, ENSMUST00000205303; ENSMUST00000076226, ENSMUST00000164095, ENSMUST00000205303; ENSMUST00000076226, ENSMUST00000164095, ENSMUST00000205303; ENSMUST00000076226, ENSMUST00000164095, ENSMUST00000205303; ENSMUST00000076226, ENSMUST00000164095,…	ENSMUSP00000075579, ENSMUSP00000131573, ENSMUSP00000145997; ENSMUSP00000075579, ENSMUSP00000131573, ENSMUSP00000145997; ENSMUSP00000075579, ENSMUSP00000131573, ENSMUSP00000145997; ENSMUSP00000075579, ENSMUSP00000131573, ENSMUSP00000145997; ENSMUSP00000075579, ENSMUSP00000131573, ENSMUSP00000145997; ENSMUSP00000075579, ENSMUSP00000131573, ENSMUSP00000145997; ENSMUSP00000075579, ENSMUSP00000131573,…	ENSMUSG00000030451	chr7	55699944	55881548	+	Ubiquitin mediated proteolysis	mmu04120	reproduction, catalytic activity, ubiquitin-protein transferase activity, binding, protein binding, intracellular, cell, nucleus, cytoplasm, mitochondrion, mitochondrial envelope, mitochondrial inner membrane, cytoskeleton, nucleobase-containing compound metabolic process, DNA metabolic process, DNA repair, cellular protein modification process, proteolysis, ubiquitin-dependent protein catabolic …	GO:0000003, GO:0003824, GO:0004842, GO:0005488, GO:0005515, GO:0005622, GO:0005623, GO:0005634, GO:0005737, GO:0005739, GO:0005740, GO:0005743, GO:0005856, GO:0006139, GO:0006259, GO:0006281, GO:0006464, GO:0006508, GO:0006511, GO:0006725, GO:0006807, GO:0006950, GO:0006974, GO:0007276, GO:0007283, GO:0008152, GO:0008270, GO:0008766, GO:0009056, GO:0009057, GO:0009987, GO:0016020, GO:0016567, GO:…			3010.49	2965.8	3055.19	0.0428238	0.442583	0.999895	FALSE	2896	2831	3171	3126	3056	2983	2966	3055
ENSMUSG00000047747	Rnf150	protein_coding	RING finger protein 150; PA domain-containing protein	Rnf150, Kiaa1214; Rnf150	Q5DTZ6; Q3TDH4	RN150_MOUSE; Q3TDH4_MOUSE	ENSMUST00000078525;	ENSMUSP00000077610;	ENSMUSG00000047747	chr8	83589985	83817897	+			binding, zinc ion binding, membrane, integral component of membrane, intrinsic component of membrane, ion binding, cation binding, membrane part, metal ion binding, transition metal ion binding	GO:0005488, GO:0008270, GO:0016020, GO:0016021, GO:0031224, GO:0043167, GO:0043169, GO:0044425, GO:0046872, GO:0046914			3007.18	3001.81	3012.55	0.00515109	0.916641	0.999895	FALSE	2848	3229	2928	3090	3081	2867	3001	3012
ENSMUSG00000058230	Arhgap35	protein_coding	Rho GTPase-activating protein 35; Rho GTPase-activating protein 35; Rho GTPase-activating protein 35; Rho GTPase-activating protein 35; Glucocorticoid receptor DNA binding factor 1, Grlf1 protein; Uncharacterized protein; Grlf1 protein; Rho-GAP domain-containing protein	Arhgap35, Grlf1, Kiaa1722, P190A, p190ARHOGAP; Arhgap35, Grlf1, Kiaa1722, P190A, p190ARHOGAP; Arhgap35, Grlf1, Kiaa1722, P190A, p190ARHOGAP; Arhgap35, Grlf1; Arhgap35, Grlf1; Arhgap35, Grlf1; Arhgap35, Grlf1; Arhgap35, Grlf1	Q91YM2; Q3UGY1; Q69ZC4; Q3TSU7; B2RTN5; Q8CCL8; Q5U612; Q3UVZ8	RHG35_MOUSE; RHG35_MOUSE; RHG35_MOUSE; Q3TSU7_MOUSE; B2RTN5_MOUSE; Q8CCL8_MOUSE; Q5U612_MOUSE; Q3UVZ8_MOUSE	ENSMUST00000075845, ENSMUST00000171937; ENSMUST00000075845, ENSMUST00000171937; ENSMUST00000075845, ENSMUST00000171937; ; ;	ENSMUSP00000075242, ENSMUSP00000127379; ENSMUSP00000075242, ENSMUSP00000127379; ENSMUSP00000075242, ENSMUSP00000127379; ; ;	ENSMUSG00000058230	chr7	16227644	16348918	-	Platelet activation, Regulation of actin cytoskeleton, Leukocyte transendothelial migration, Focal adhesion	mmu04611, mmu04810, mmu04670, mmu04510	negative regulation of transcription from RNA polymerase II promoter, nucleotide binding, cell morphogenesis, regulatory region DNA binding, transcription regulatory region sequence-specific DNA binding, RNA polymerase II regulatory region sequence-specific DNA binding, RNA polymerase II transcription factor activity, sequence-specific DNA binding, RNA polymerase II regulatory region DNA binding,…	GO:0000122, GO:0000166, GO:0000902, GO:0000975, GO:0000976, GO:0000977, GO:0000981, GO:0001012, GO:0001067, GO:0001071, GO:0001227, GO:0001654, GO:0001838, GO:0001841, GO:0001843, GO:0001882, GO:0001883, GO:0002009, GO:0003008, GO:0003013, GO:0003018, GO:0003676, GO:0003677, GO:0003690, GO:0003700, GO:0005096, GO:0005488, GO:0005515, GO:0005525, GO:0005622, GO:0005623, GO:0005634, GO:0005737, GO:…			3002.4	2968	3036.8	0.0330471	0.496724	0.999895	FALSE	2873	3085	2946	3012	3066	3032	2968	3036
ENSMUSG00000039457	Ppl	protein_coding	Periplakin; Periplakin; Periplakin; Periplakin; Periplakin; Periplakin; Ppl protein; Periplakin	Ppl; Ppl; Ppl; Ppl; Ppl; Ppl; Ppl; Ppl	Q9R269; O70231; Q9CUT1; Q9JLZ7; Q3UQD7; Q8CEH5; Q6PG96; G5E898	PEPL_MOUSE; PEPL_MOUSE; PEPL_MOUSE; PEPL_MOUSE; Q3UQD7_MOUSE; Q8CEH5_MOUSE; Q6PG96_MOUSE; G5E898_MOUSE	; ; ; ; ENSMUST00000035672.5	; ; ; ; ENSMUSP00000039360.4	ENSMUSG00000039457	chr16	4904155	4950285	-			binding, protein binding, extracellular region, intracellular, cell, nucleus, cytoplasm, mitochondrion, cytoskeleton, plasma membrane, cell-cell junction, adherens junction, cell-cell adherens junction, cell adhesion, multicellular organism development, epidermis development, tissue development, epidermal cell differentiation, cellular process, membrane, extrinsic component of plasma membrane, ex…	GO:0005488, GO:0005515, GO:0005576, GO:0005622, GO:0005623, GO:0005634, GO:0005737, GO:0005739, GO:0005856, GO:0005886, GO:0005911, GO:0005912, GO:0005913, GO:0007155, GO:0007275, GO:0008544, GO:0009888, GO:0009913, GO:0009987, GO:0016020, GO:0019897, GO:0019898, GO:0022610, GO:0030054, GO:0030154, GO:0030216, GO:0030855, GO:0031424, GO:0031982, GO:0031988, GO:0032501, GO:0032502, GO:0043226, GO:…			2985.68	3014.25	2957.11	-0.027603	0.619277	0.999895	FALSE	2908	3225	2910	2961	2955	2955	3014	2957
ENSMUSG00000019943	Atp2b1	protein_coding	Plasma membrane calcium-transporting ATPase 1; Plasma membrane calcium-transporting ATPase 1; ATPase, Ca++ transporting, plasma membrane 1; Atp2b1 protein; ATPase, Ca++ transporting, plasma membrane 1; Atp2b1 protein; Cation-transporting P-type ATPase N-terminal domain-containing protein; Atp2b1 protein; ATPase, Ca++ transporting, plasma membrane 1; Cation-transporting P-type ATPase N-terminal do…	Atp2b1; Atp2b1; Atp2b1; Atp2b1; Atp2b1; Atp2b1; Atp2b1; Atp2b1; Atp2b1; Atp2b1; Atp2b1; Atp2b1; Atp2b1	G5E829; Q3TSK3; A0A1W2P772; Q8K314; A0A1W2P867; Q05CJ5; Q3TC38; Q6PG79; A0A1W2P7R3; Q3TDJ2; A0A1W2P882; A0A1W2P6X7; A0A1W2P7C7	AT2B1_MOUSE; Q3TSK3_MOUSE; A0A1W2P772_MOUSE; Q8K314_MOUSE; A0A1W2P867_MOUSE; Q05CJ5_MOUSE; Q3TC38_MOUSE; Q6PG79_MOUSE; A0A1W2P7R3_MOUSE; Q3TDJ2_MOUSE; A0A1W2P882_MOUSE; A0A1W2P6X7_MOUSE; A0A1W2P7C7_MOUSE	ENSMUST00000020107; ENSMUST00000220104.2; ENSMUST00000219090.2; ; ENSMUST00000219557.2; ENSMUST00000220124.2; ENSMUST00000218948.2; ENSMUST00000219624.2	ENSMUSP00000020107; ENSMUSP00000151572.2; ENSMUSP00000151934.2; ; ENSMUSP00000151791.2; ENSMUSP00000151970.2; ENSMUSP00000151441.2; ENSMUSP00000151598.2	ENSMUSG00000019943	chr10	98750268	98862005	+	Adrenergic signaling in cardiomyocytes, Mineral absorption, cAMP signaling pathway, cGMP-PKG signaling pathway, Calcium signaling pathway, Salivary secretion, Pancreatic secretion, Endocrine and other factor-regulated calcium reabsorption	mmu04261, mmu04978, mmu04024, mmu04022, mmu04020, mmu04970, mmu04972, mmu04961	nucleotide binding, nucleoside binding, purine nucleoside binding, catalytic activity, transporter activity, calcium-transporting ATPase activity, binding, protein binding, calmodulin binding, ATP binding, extracellular region, intracellular, cell, nucleus, plasma membrane, integral component of plasma membrane, transport, ion transport, cation transport, calcium ion transport, cellular ion homeo…	GO:0000166, GO:0001882, GO:0001883, GO:0003824, GO:0005215, GO:0005388, GO:0005488, GO:0005515, GO:0005516, GO:0005524, GO:0005576, GO:0005622, GO:0005623, GO:0005634, GO:0005886, GO:0005887, GO:0006810, GO:0006811, GO:0006812, GO:0006816, GO:0006873, GO:0006874, GO:0006875, GO:0008324, GO:0009898, GO:0009987, GO:0015075, GO:0015085, GO:0015399, GO:0015405, GO:0015662, GO:0016020, GO:0016021, GO:…			2984.82	2966.22	3003.43	0.0179818	0.747222	0.999895	FALSE	2919	3137	2843	3114	3108	2787	2966	3003
ENSMUSG00000035545	Leng8	protein_coding	Leukocyte receptor cluster member 8 homolog; Leukocyte receptor cluster member 8 homolog; Leukocyte receptor cluster member 8 homolog; Leukocyte receptor cluster member 8 homolog; Leukocyte receptor cluster (LRC) member 8; Leukocyte receptor cluster (LRC) member 8; Leukocyte receptor cluster (LRC) member 8; Leukocyte receptor cluster (LRC) member 8; Leukocyte receptor cluster (LRC) member 8	Leng8; Leng8; Leng8; Leng8; Leng8; Leng8; Leng8; Leng8; Leng8	Q8CBY3; Q3TCN4; Q8C3P0; Q8CGB8; D3YY84; D3YTL3; D3YXV8; D3Z042; D3YWS8	LENG8_MOUSE; LENG8_MOUSE; LENG8_MOUSE; LENG8_MOUSE; D3YY84_MOUSE; D3YTL3_MOUSE; D3YXV8_MOUSE; D3Z042_MOUSE; D3YWS8_MOUSE	ENSMUST00000037472, ENSMUST00000117274; ENSMUST00000037472, ENSMUST00000117274; ENSMUST00000037472, ENSMUST00000117274; ENSMUST00000037472, ENSMUST00000117274; ENSMUST00000128756.8; ENSMUST00000132086.8; ENSMUST00000144248.3; ENSMUST00000154571.7; ENSMUST00000121270.8	ENSMUSP00000046465, ENSMUSP00000113223; ENSMUSP00000046465, ENSMUSP00000113223; ENSMUSP00000046465, ENSMUSP00000113223; ENSMUSP00000046465, ENSMUSP00000113223; ENSMUSP00000118832.2; ENSMUSP00000121129.2; ENSMUSP00000120574.3; ENSMUSP00000123328.2; ENSMUSP00000112428.2	ENSMUSG00000035545	chr7	4140038	4151176	+							2983.74	3112.02	2855.47	-0.124077	0.060095	0.999895	FALSE	3028	3182	3126	2619	2737	3211	3112	2855
ENSMUSG00000001507	Itga3	protein_coding	Integrin alpha-3; Integrin alpha-3; Integrin alpha-3; Integrin alpha-3; Integrin alpha-3; Integrin alpha-3; Integrin alpha-2 domain-containing protein; Integrin alpha 3	Itga3; Itga3; Itga3; Itga3; Itga3; Itga3; Itga3; Itga3	Q62470; Q08441; Q08442; Q5SWA8; Q5SWB9; Q6P6I1; Q8C8X8; F6UD16	ITA3_MOUSE; ITA3_MOUSE; ITA3_MOUSE; ITA3_MOUSE; ITA3_MOUSE; ITA3_MOUSE; Q8C8X8_MOUSE; F6UD16_MOUSE	ENSMUST00000001548, ENSMUST00000107739, ENSMUST00000120375; ENSMUST00000001548, ENSMUST00000107739, ENSMUST00000120375; ENSMUST00000001548, ENSMUST00000107739, ENSMUST00000120375; ENSMUST00000001548, ENSMUST00000107739, ENSMUST00000120375; ENSMUST00000001548, ENSMUST00000107739, ENSMUST00000120375; ENSMUST00000001548, ENSMUST00000107739, ENSMUST00000120375; ENSMUST00000145671.2	ENSMUSP00000001548, ENSMUSP00000103368, ENSMUSP00000113556; ENSMUSP00000001548, ENSMUSP00000103368, ENSMUSP00000113556; ENSMUSP00000001548, ENSMUSP00000103368, ENSMUSP00000113556; ENSMUSP00000001548, ENSMUSP00000103368, ENSMUSP00000113556; ENSMUSP00000001548, ENSMUSP00000103368, ENSMUSP00000113556; ENSMUSP00000001548, ENSMUSP00000103368, ENSMUSP00000113556; ENSMUSP00000115970.2	ENSMUSG00000001507	chr11	94935300	94967627	-	Hypertrophic cardiomyopathy (HCM), Dilated cardiomyopathy, ECM-receptor interaction, Hematopoietic cell lineage, Regulation of actin cytoskeleton, Pathways in cancer, PI3K-Akt signaling pathway, Arrhythmogenic right ventricular cardiomyopathy (ARVC), Focal adhesion, Small cell lung cancer	mmu05410, mmu05414, mmu04512, mmu04640, mmu04810, mmu05200, mmu04151, mmu05412, mmu04510, mmu05222	urogenital system development, ameboidal-type cell migration, neuron migration, kidney development, glycoprotein binding, fibronectin binding, protease binding, system process, renal system process, receptor binding, integrin binding, binding, protein binding, collagen binding, extracellular region, intracellular, cell, cytoplasm, plasma membrane, integral component of plasma membrane, adherens j…	GO:0001655, GO:0001667, GO:0001764, GO:0001822, GO:0001948, GO:0001968, GO:0002020, GO:0003008, GO:0003014, GO:0005102, GO:0005178, GO:0005488, GO:0005515, GO:0005518, GO:0005576, GO:0005622, GO:0005623, GO:0005737, GO:0005886, GO:0005887, GO:0005912, GO:0005924, GO:0005925, GO:0006139, GO:0006351, GO:0006355, GO:0006357, GO:0006366, GO:0006725, GO:0006807, GO:0006928, GO:0007009, GO:0007154, GO:…			2983.13	2986.26	2980	-0.00302599	0.964564	0.999895	FALSE	2897	3148	2914	2895	3001	3044	2986	2980
ENSMUSG00000028053	Ash1l	protein_coding	Histone-lysine N-methyltransferase ASH1L; Histone-lysine N-methyltransferase ASH1L; Histone-lysine N-methyltransferase ASH1L; Histone-lysine N-methyltransferase ASH1L; Histone-lysine N-methyltransferase ASH1L; Histone-lysine N-methyltransferase ASH1L; Histone-lysine N-methyltransferase ASH1L	Ash1l; Ash1l; Ash1l; Ash1l; Ash1l; Ash1l; Ash1l	Q99MY8; E9QNM2; Q3U598; Q80VY5; Q8BM69; Q8BTX0; Q8BZY6	ASH1L_MOUSE; ASH1L_MOUSE; ASH1L_MOUSE; ASH1L_MOUSE; ASH1L_MOUSE; ASH1L_MOUSE; ASH1L_MOUSE	ENSMUST00000090933, ENSMUST00000186583; ENSMUST00000090933, ENSMUST00000186583; ENSMUST00000090933, ENSMUST00000186583; ENSMUST00000090933, ENSMUST00000186583; ENSMUST00000090933, ENSMUST00000186583; ENSMUST00000090933, ENSMUST00000186583; ENSMUST00000090933, ENSMUST00000186583	ENSMUSP00000088451, ENSMUSP00000140251; ENSMUSP00000088451, ENSMUSP00000140251; ENSMUSP00000088451, ENSMUSP00000140251; ENSMUSP00000088451, ENSMUSP00000140251; ENSMUSP00000088451, ENSMUSP00000140251; ENSMUSP00000088451, ENSMUSP00000140251; ENSMUSP00000088451, ENSMUSP00000140251	ENSMUSG00000028053	chr3	88857929	88986682	+	Tight junction, Lysine degradation	mmu04530, mmu00310	MAPK cascade, cytokine production, regulation of protein phosphorylation, negative regulation of protein phosphorylation, acute inflammatory response, regulation of acute inflammatory response, negative regulation of acute inflammatory response, nucleic acid binding, DNA binding, chromatin binding, catalytic activity, binding, extracellular region, intracellular, cell, nucleus, nucleoplasm, chrom…	GO:0000165, GO:0001816, GO:0001932, GO:0001933, GO:0002526, GO:0002673, GO:0002674, GO:0003676, GO:0003677, GO:0003682, GO:0003824, GO:0005488, GO:0005576, GO:0005622, GO:0005623, GO:0005634, GO:0005654, GO:0005694, GO:0005737, GO:0005794, GO:0005911, GO:0005923, GO:0006139, GO:0006325, GO:0006351, GO:0006355, GO:0006357, GO:0006366, GO:0006464, GO:0006468, GO:0006479, GO:0006725, GO:0006793, GO:…			2976.29	3014.46	2938.11	-0.0370017	0.470126	0.999895	FALSE	2947	3105	2991	3034	2947	2834	3014	2938
ENSMUSG00000006307	Kmt2b	protein_coding	Histone-lysine N-methyltransferase 2B; Histone-lysine N-methyltransferase 2B; Histone-lysine N-methyltransferase 2B; Histone-lysine N-methyltransferase; [histone H3]-lysine(4) N-methyltransferase; [histone H3]-lysine(4) N-methyltransferase; Uncharacterized protein; Wbp7 protein	Kmt2b, Mll2, Trx2, Wbp7; Kmt2b, Mll2, Trx2, Wbp7; Kmt2b, Mll2, Trx2, Wbp7; Kmt2b, Wbp7; Kmt2b, Wbp7; Kmt2b, Wbp7; Kmt2b, Wbp7; Kmt2b, Wbp7	O08550; E9QKF4; Q5NU09; F8WJ40; Q6PHU4; F6W623; Q9CT28; Q6P6H8	KMT2B_MOUSE; KMT2B_MOUSE; KMT2B_MOUSE; F8WJ40_MOUSE; Q6PHU4_MOUSE; F6W623_MOUSE; Q9CT28_MOUSE; Q6P6H8_MOUSE	ENSMUST00000108154; ENSMUST00000108154; ENSMUST00000108154; ENSMUST00000006470.14; ENSMUST00000131002.2;	ENSMUSP00000103789; ENSMUSP00000103789; ENSMUSP00000103789; ENSMUSP00000006470.8; ENSMUSP00000118486.2;	ENSMUSG00000006307	chr7	30268283	30288151	-	Lysine degradation	mmu00310	reproduction, ovarian follicle development, developmental process involved in reproduction, system process, nucleic acid binding, DNA binding, catalytic activity, binding, intracellular, cell, nucleus, nucleoplasm, nucleobase-containing compound metabolic process, chromatin organization, transcription, DNA-templated, regulation of transcription, DNA-templated, cellular protein modification proces…	GO:0000003, GO:0001541, GO:0003006, GO:0003008, GO:0003676, GO:0003677, GO:0003824, GO:0005488, GO:0005622, GO:0005623, GO:0005634, GO:0005654, GO:0006139, GO:0006325, GO:0006351, GO:0006355, GO:0006464, GO:0006479, GO:0006725, GO:0006807, GO:0006996, GO:0007275, GO:0007276, GO:0007281, GO:0007292, GO:0007548, GO:0007610, GO:0007611, GO:0007613, GO:0008152, GO:0008168, GO:0008170, GO:0008213, GO:…			2966.92	3040.93	2892.9	-0.0719697	0.197272	0.999895	FALSE	2928	3093	3102	2765	2812	3101	3041	2892
ENSMUSG00000028059	Arhgef2	protein_coding	Rho guanine nucleotide exchange factor 2; Rho guanine nucleotide exchange factor 2; Rho guanine nucleotide exchange factor 2; Rho guanine nucleotide exchange factor 2; Rho guanine nucleotide exchange factor 2; Rho guanine nucleotide exchange factor 2; Rho guanine nucleotide exchange factor 2; Rho guanine nucleotide exchange factor 2; Rho guanine nucleotide exchange factor 2; Rho guanine nucleotid…	Arhgef2, Kiaa0651, Lbcl1, Lfc; Arhgef2, Kiaa0651, Lbcl1, Lfc; Arhgef2, Kiaa0651, Lbcl1, Lfc; Arhgef2, Kiaa0651, Lbcl1, Lfc; Arhgef2, Kiaa0651, Lbcl1, Lfc; Arhgef2, Kiaa0651, Lbcl1, Lfc; Arhgef2, Kiaa0651, Lbcl1, Lfc; Arhgef2, Kiaa0651, Lbcl1, Lfc; Arhgef2; Arhgef2; Arhgef2; Arhgef2; Arhgef2; Arhgef2; Arhgef2; Arhgef2; Arhgef2; Arhgef2; Arhgef2; Arhgef2; Arhgef2; Arhgef2	Q60875; E9QNW9; O09115; Q3TBI4; Q3TJ16; Q8CHE1; Q923E0; Q9ESG7; H3BJX8; A0A2X0SFE2; H3BJ40; H3BKH9; H3BJ45; H3BJU7; Q3TYZ4; H3BJM4; H3BLF9; H3BJ59; H3BJ48; H3BIX8; H3BLJ1; H3BL15	ARHG2_MOUSE; ARHG2_MOUSE; ARHG2_MOUSE; ARHG2_MOUSE; ARHG2_MOUSE; ARHG2_MOUSE; ARHG2_MOUSE; ARHG2_MOUSE; H3BJX8_MOUSE; A0A2X0SFE2_MOUSE; H3BJ40_MOUSE; H3BKH9_MOUSE; H3BJ45_MOUSE; H3BJU7_MOUSE; Q3TYZ4_MOUSE; H3BJM4_MOUSE; H3BLF9_MOUSE; H3BJ59_MOUSE; H3BJ48_MOUSE; H3BIX8_MOUSE; H3BLJ1_MOUSE; H3BL15_MOUSE	ENSMUST00000029694, ENSMUST00000107510, ENSMUST00000170653, ENSMUST00000175911; ENSMUST00000029694, ENSMUST00000107510, ENSMUST00000170653, ENSMUST00000175911; ENSMUST00000029694, ENSMUST00000107510, ENSMUST00000170653, ENSMUST00000175911; ENSMUST00000029694, ENSMUST00000107510, ENSMUST00000170653, ENSMUST00000175911; ENSMUST00000029694, ENSMUST00000107510, ENSMUST00000170653, ENSMUST00000175911;…	ENSMUSP00000029694, ENSMUSP00000103134, ENSMUSP00000127843, ENSMUSP00000135428; ENSMUSP00000029694, ENSMUSP00000103134, ENSMUSP00000127843, ENSMUSP00000135428; ENSMUSP00000029694, ENSMUSP00000103134, ENSMUSP00000127843, ENSMUSP00000135428; ENSMUSP00000029694, ENSMUSP00000103134, ENSMUSP00000127843, ENSMUSP00000135428; ENSMUSP00000029694, ENSMUSP00000103134, ENSMUSP00000127843, ENSMUSP00000135428;…	ENSMUSG00000028059	chr3	88513273	88555359	+			establishment of mitotic spindle orientation, microtubule cytoskeleton organization, mitotic cell cycle, nuclear division, cell morphogenesis, ruffle, cytokine production, regulation of cytokine production, positive regulation of cytokine production, regulation of protein phosphorylation, positive regulation of protein phosphorylation, immune system process, guanyl-nucleotide exchange factor acti…	GO:0000132, GO:0000226, GO:0000278, GO:0000280, GO:0000902, GO:0001726, GO:0001816, GO:0001817, GO:0001819, GO:0001932, GO:0001934, GO:0002376, GO:0005085, GO:0005088, GO:0005089, GO:0005488, GO:0005515, GO:0005622, GO:0005623, GO:0005737, GO:0005794, GO:0005856, GO:0005874, GO:0005886, GO:0005911, GO:0005912, GO:0005923, GO:0005924, GO:0005925, GO:0006139, GO:0006351, GO:0006355, GO:0006357, GO:…			2966.7	3032.66	2900.74	-0.0641401	0.231603	0.999895	FALSE	2960	3185	2953	2801	2883	3018	3032	2900
ENSMUSG00000061859	Patj	protein_coding	InaD-like protein; InaD-like protein; InaD-like protein; InaD-like protein; InaD-like protein; InaD-like protein; InaD-like protein; PDZ domain-containing protein; PDZ domain-containing protein; PDZ domain-containing protein; PATJ, crumbs cell polarity complex component; PATJ, crumbs cell polarity complex component; InaD-like protein; PATJ, crumbs cell polarity complex component; PATJ, crumbs cel…	Patj, Cipp, Inadl; Patj, Cipp, Inadl; Patj, Cipp, Inadl; Patj, Cipp, Inadl; Patj, Cipp, Inadl; Patj, Cipp, Inadl; Patj, Cipp, Inadl; Patj, Inadl; Patj, Inadl; Patj, Inadl; Patj, Inadl; Patj, Inadl; Patj, Inadl; Patj, Inadl; Patj, Inadl; Patj; Patj, Inadl	Q63ZW7; A2ADS7; O70471; Q5PRG3; Q6P6J1; Q80YR8; Q8BPB9; Q3UWX0; Q3U191; Q3U5G6; F6RSZ8; A2ADT1; Q3UGL9; A2ADS8; A2ADS6; A0A571BEG7; A2ADL9	INADL_MOUSE; INADL_MOUSE; INADL_MOUSE; INADL_MOUSE; INADL_MOUSE; INADL_MOUSE; INADL_MOUSE; Q3UWX0_MOUSE; Q3U191_MOUSE; Q3U5G6_MOUSE; F6RSZ8_MOUSE; A2ADT1_MOUSE; Q3UGL9_MOUSE; A2ADS8_MOUSE; A2ADS6_MOUSE; A0A571BEG7_MOUSE; A2ADL9_MOUSE	ENSMUST00000030290, ENSMUST00000041284, ENSMUST00000102792, ENSMUST00000107029, ENSMUST00000107030; ENSMUST00000030290, ENSMUST00000041284, ENSMUST00000102792, ENSMUST00000107029, ENSMUST00000107030; ENSMUST00000030290, ENSMUST00000041284, ENSMUST00000102792, ENSMUST00000107029, ENSMUST00000107030; ENSMUST00000030290, ENSMUST00000041284, ENSMUST00000102792, ENSMUST00000107029, ENSMUST00000107030;…	ENSMUSP00000030290, ENSMUSP00000049176, ENSMUSP00000099854, ENSMUSP00000102644, ENSMUSP00000102645; ENSMUSP00000030290, ENSMUSP00000049176, ENSMUSP00000099854, ENSMUSP00000102644, ENSMUSP00000102645; ENSMUSP00000030290, ENSMUSP00000049176, ENSMUSP00000099854, ENSMUSP00000102644, ENSMUSP00000102645; ENSMUSP00000030290, ENSMUSP00000049176, ENSMUSP00000099854, ENSMUSP00000102644, ENSMUSP00000102645;…	ENSMUSG00000061859	chr4	98284022	98607840	+	Tight junction, Hippo signaling pathway	mmu04530, mmu04390	binding, protein binding, extracellular region, intracellular, cell, cytoplasm, plasma membrane, cell-cell junction, bicellular tight junction, membrane, cell junction, vesicle, membrane-bounded vesicle, macromolecular complex, organelle, membrane-bounded organelle, extracellular organelle, protein complex, apical junction complex, extracellular region part, intracellular part, cytoplasmic part, …	GO:0005488, GO:0005515, GO:0005576, GO:0005622, GO:0005623, GO:0005737, GO:0005886, GO:0005911, GO:0005923, GO:0016020, GO:0030054, GO:0031982, GO:0031988, GO:0032991, GO:0043226, GO:0043227, GO:0043230, GO:0043234, GO:0043296, GO:0044421, GO:0044424, GO:0044444, GO:0044464, GO:0045177, GO:0048471, GO:0070062, GO:0070160, GO:0071944, GO:1903561			2959.41	2923.84	2994.99	0.0346715	0.495663	0.999895	FALSE	2808	3093	2871	2960	2998	3027	2924	2995
ENSMUSG00000033149	Phldb2	protein_coding	Pleckstrin homology-like domain family B member 2; Pleckstrin homology-like domain family B member 2; Pleckstrin homology-like domain family B member 2; Pleckstrin homology-like domain family B member 2; Pleckstrin homology like domain, family B, member 2; Pleckstrin homology like domain, family B, member 2; PH domain-containing protein; Pleckstrin homology like domain, family B, member 2	Phldb2, Ll5b; Phldb2, Ll5b; Phldb2, Ll5b; Phldb2, Ll5b; Phldb2; Phldb2; Phldb2; Phldb2	Q8K1N2; Q3TNI3; Q80Y16; Q8BKV3; D3Z231; D3Z069; Q8BZE3; F6QU68	PHLB2_MOUSE; PHLB2_MOUSE; PHLB2_MOUSE; PHLB2_MOUSE; D3Z231_MOUSE; D3Z069_MOUSE; Q8BZE3_MOUSE; F6QU68_MOUSE	ENSMUST00000036355, ENSMUST00000076333; ENSMUST00000036355, ENSMUST00000076333; ENSMUST00000036355, ENSMUST00000076333; ENSMUST00000036355, ENSMUST00000076333; ENSMUST00000136405.2; ENSMUST00000134802.8; ENSMUST00000131003.8	ENSMUSP00000046496, ENSMUSP00000075672; ENSMUSP00000046496, ENSMUSP00000075672; ENSMUSP00000046496, ENSMUSP00000075672; ENSMUSP00000046496, ENSMUSP00000075672; ENSMUSP00000121800.2; ENSMUSP00000123284.2; ENSMUSP00000119718.2	ENSMUSG00000033149	chr16	45566606	45773961	-			microtubule cytoskeleton organization, cell morphogenesis, cell morphogenesis involved in differentiation, epithelial to mesenchymal transition, regulation of cell-matrix adhesion, negative regulation of cell-matrix adhesion, morphogenesis of an epithelium, morphogenesis of an epithelial sheet, binding, protein binding, intracellular, cell, cytoplasm, cytoskeleton, plasma membrane, cell-cell junc…	GO:0000226, GO:0000902, GO:0000904, GO:0001837, GO:0001952, GO:0001953, GO:0002009, GO:0002011, GO:0005488, GO:0005515, GO:0005622, GO:0005623, GO:0005737, GO:0005856, GO:0005886, GO:0005911, GO:0005912, GO:0005913, GO:0005924, GO:0005925, GO:0005938, GO:0006928, GO:0006950, GO:0006996, GO:0007010, GO:0007015, GO:0007017, GO:0007044, GO:0007045, GO:0007155, GO:0007160, GO:0007162, GO:0007275, GO:…			2955.38	2932.5	2978.25	0.0223238	0.65137	0.999895	FALSE	2845	3076	2876	3001	3019	2915	2932	2978
ENSMUSG00000036698	Ago2	protein_coding	Protein argonaute-2; Protein argonaute-2; Protein argonaute-2; Protein argonaute-2; Secreted protein; Eif2c2 protein; Eif2c2 protein; Eif2c2 protein; Argonaute 2 protein	Ago2, Eif2c2, Kiaa4215; Ago2, Eif2c2, Kiaa4215; Ago2, Eif2c2, Kiaa4215; Ago2, Eif2c2, Kiaa4215; Ago2, Eif2c2; Ago2, Eif2c2; Ago2, Eif2c2; Ago2, Eif2c2; Ago2	Q8CJG0; A1A563; Q4VAB3; Q571J6; Q3UQ34; Q6PHA2; Q8R3Q7; Q6P239; Q8CGT9	AGO2_MOUSE; AGO2_MOUSE; AGO2_MOUSE; AGO2_MOUSE; Q3UQ34_MOUSE; Q6PHA2_MOUSE; Q8R3Q7_MOUSE; Q6P239_MOUSE; Q8CGT9_MOUSE	ENSMUST00000044113; ENSMUST00000044113; ENSMUST00000044113; ENSMUST00000044113; ; ;	ENSMUSP00000042207; ENSMUSP00000042207; ENSMUSP00000042207; ENSMUSP00000042207; ; ;	ENSMUSG00000036698	chr15	72967693	73056784	-			nuclear-transcribed mRNA catabolic process, deadenylation-dependent decay, nuclear-transcribed mRNA poly(A) tail shortening, RNA cap binding, RNA 7-methylguanosine cap binding, cytoplasmic mRNA processing body, nuclear-transcribed mRNA catabolic process, regulatory region DNA binding, RNA polymerase II core binding, core promoter binding, regulatory region nucleic acid binding, basal transcriptio…	GO:0000288, GO:0000289, GO:0000339, GO:0000340, GO:0000932, GO:0000956, GO:0000975, GO:0000993, GO:0001047, GO:0001067, GO:0001098, GO:0001099, GO:0003676, GO:0003677, GO:0003723, GO:0003725, GO:0003727, GO:0003729, GO:0003824, GO:0004518, GO:0004519, GO:0004521, GO:0004540, GO:0005488, GO:0005515, GO:0005622, GO:0005623, GO:0005634, GO:0005737, GO:0005739, GO:0005829, GO:0005844, GO:0005845, GO:…			2952.84	2932.45	2973.22	0.0199143	0.69805	0.999895	FALSE	2959	2932	2906	3054	3056	2809	2932	2973
ENSMUSG00000033943	Mga	protein_coding	MAX gene-associated protein; MAX gene-associated protein; MAX gene-associated protein; MAX gene-associated protein; MAX gene-associated protein; MAX gene-associated protein; MAX gene-associated protein; T-box domain-containing protein; MAX gene associated; MAX gene associated	Mga, Kiaa4252; Mga, Kiaa4252; Mga, Kiaa4252; Mga, Kiaa4252; Mga, Kiaa4252; Mga, Kiaa4252; Mga, Kiaa4252; Mga; Mga; Mga	A2AWL7; A2AWL6; Q3TS36; Q6A056; Q8BQX1; Q8CCL4; Q9QXJ5; Q3ULI0; E9QLG3; H7BX50	MGAP_MOUSE; MGAP_MOUSE; MGAP_MOUSE; MGAP_MOUSE; MGAP_MOUSE; MGAP_MOUSE; MGAP_MOUSE; Q3ULI0_MOUSE; E9QLG3_MOUSE; H7BX50_MOUSE	ENSMUST00000046717, ENSMUST00000110773, ENSMUST00000156510; ENSMUST00000046717, ENSMUST00000110773, ENSMUST00000156510; ENSMUST00000046717, ENSMUST00000110773, ENSMUST00000156510; ENSMUST00000046717, ENSMUST00000110773, ENSMUST00000156510; ENSMUST00000046717, ENSMUST00000110773, ENSMUST00000156510; ENSMUST00000046717, ENSMUST00000110773, ENSMUST00000156510; ENSMUST00000046717, ENSMUST00000110773,…	ENSMUSP00000043795, ENSMUSP00000106400, ENSMUSP00000119044; ENSMUSP00000043795, ENSMUSP00000106400, ENSMUSP00000119044; ENSMUSP00000043795, ENSMUSP00000106400, ENSMUSP00000119044; ENSMUSP00000043795, ENSMUSP00000106400, ENSMUSP00000119044; ENSMUSP00000043795, ENSMUSP00000106400, ENSMUSP00000119044; ENSMUSP00000043795, ENSMUSP00000106400, ENSMUSP00000119044; ENSMUSP00000043795, ENSMUSP00000106400,…	ENSMUSG00000033943	chr2	119727709	119800062	+			nucleic acid binding transcription factor activity, nucleic acid binding, DNA binding, transcription factor activity, sequence-specific DNA binding, binding, protein binding, intracellular, cell, nucleus, nucleoplasm, transcription factor complex, cytoplasm, nucleobase-containing compound metabolic process, transcription, DNA-templated, regulation of transcription, DNA-templated, cellular aromati…	GO:0001071, GO:0003676, GO:0003677, GO:0003700, GO:0005488, GO:0005515, GO:0005622, GO:0005623, GO:0005634, GO:0005654, GO:0005667, GO:0005737, GO:0006139, GO:0006351, GO:0006355, GO:0006725, GO:0006807, GO:0008152, GO:0009058, GO:0009059, GO:0009889, GO:0009987, GO:0010467, GO:0010468, GO:0010556, GO:0016070, GO:0018130, GO:0019219, GO:0019222, GO:0019438, GO:0031323, GO:0031326, GO:0031974, GO:…			2950.7	2911.26	2990.14	0.0385537	0.5583	0.999895	FALSE	2817	3148	2769	3219	3061	2690	2911	2990
ENSMUSG00000006932	Ctnnb1	protein_coding	Catenin beta-1; Catenin beta-1; Catenin beta-1; Catenin beta-1; Ctnnb1 protein; Catenin (cadherin associated protein), beta 1; Catenin (cadherin associated protein), beta 1; Catenin (cadherin associated protein), beta 1; Catenin (cadherin associated protein), beta 1; Catenin (cadherin associated protein), beta 1; Catenin (cadherin associated protein), beta 1; Catenin (cadherin associated protein)…	Ctnnb1, Catnb; Ctnnb1, Catnb; Ctnnb1, Catnb; Ctnnb1; Ctnnb1; Ctnnb1; Ctnnb1; Ctnnb1; Ctnnb1; Ctnnb1; Ctnnb1; Ctnnb1; Ctnnb1	Q02248; Q922W1; Q9D335; Q3UZT7; Q80VE7; E9Q6A9; D3Z5Q1; E9PW26; D3Z7S6; D3YUH4; F6QZ47; F7BAC9; F7CRC6	CTNB1_MOUSE; CTNB1_MOUSE; CTNB1_MOUSE; Q3UZT7_MOUSE; Q80VE7_MOUSE; E9Q6A9_MOUSE; D3Z5Q1_MOUSE; E9PW26_MOUSE; D3Z7S6_MOUSE; D3YUH4_MOUSE; F6QZ47_MOUSE; F7BAC9_MOUSE; F7CRC6_MOUSE	ENSMUST00000007130, ENSMUST00000178812; ENSMUST00000007130, ENSMUST00000178812; ENSMUST00000007130, ENSMUST00000178812; ; ENSMUST00000154356.8; ENSMUST00000130845.9; ENSMUST00000163844.8; ENSMUST00000130466.8; ENSMUST00000145093.2; ENSMUST00000170729.2; ENSMUST00000169931.8; ENSMUST00000133689.2	ENSMUSP00000007130, ENSMUSP00000136294; ENSMUSP00000007130, ENSMUSP00000136294; ENSMUSP00000007130, ENSMUSP00000136294; ; ENSMUSP00000125763.2; ENSMUSP00000116365.3; ENSMUSP00000126905.2; ENSMUSP00000116969.2; ENSMUSP00000120132.2; ENSMUSP00000130471.2; ENSMUSP00000128858.2; ENSMUSP00000128564.2	ENSMUSG00000006932	chr9	120758282	120789573	+	Pathways in cancer, Tight junction, Leukocyte transendothelial migration, Melanogenesis, Signaling pathways regulating pluripotency of stem cells, Wnt signaling pathway, Arrhythmogenic right ventricular cardiomyopathy (ARVC), HTLV-I infection, Rap1 signaling pathway, Focal adhesion, Adherens junction, Bacterial invasion of epithelial cells, Proteoglycans in cancer, Colorectal cancer, Hippo signal…	mmu05200, mmu04530, mmu04670, mmu04916, mmu04550, mmu04310, mmu05412, mmu05166, mmu04015, mmu04510, mmu04520, mmu05100, mmu05205, mmu05210, mmu04390, mmu05217, mmu05213, mmu05215, mmu05216, mmu04919	reproduction, negative regulation of transcription from RNA polymerase II promoter, MAPK cascade, microtubule cytoskeleton organization, nuclear chromosome, mitotic cell cycle, embryonic axis specification, telomere maintenance, chromatin, nuclear chromatin, euchromatin, sister chromatid segregation, cell morphogenesis, cell morphogenesis involved in differentiation, regulatory region DNA binding…	GO:0000003, GO:0000122, GO:0000165, GO:0000226, GO:0000228, GO:0000278, GO:0000578, GO:0000723, GO:0000785, GO:0000790, GO:0000791, GO:0000819, GO:0000902, GO:0000904, GO:0000975, GO:0000988, GO:0000989, GO:0001067, GO:0001071, GO:0001085, GO:0001102, GO:0001501, GO:0001503, GO:0001525, GO:0001568, GO:0001569, GO:0001570, GO:0001649, GO:0001654, GO:0001655, GO:0001656, GO:0001657, GO:0001658, GO:…			2948.98	2932.11	2965.86	0.0165037	0.761385	0.999895	FALSE	2899	3177	2721	2912	3019	2966	2932	2965
ENSMUSG00000096188	Cmtm4	protein_coding	CKLF-like MARVEL transmembrane domain-containing protein 4; CKLF-like MARVEL transmembrane domain-containing protein 4; ENSMUSG00000051554 protein	Cmtm4, Cklfsf4; Cmtm4, Cklfsf4; Cmtm4, Gm9853	Q8CJ61; Q8K143; Q8K3C6	CKLF4_MOUSE; CKLF4_MOUSE; Q8K3C6_MOUSE	ENSMUST00000179802; ENSMUST00000179802;	ENSMUSP00000137332; ENSMUSP00000137332;	ENSMUSG00000096188	chr8	105074823	105122439	-			receptor binding, cytokine activity, binding, protein binding, extracellular region, extracellular space, chemotaxis, response to external stimulus, membrane, integral component of membrane, intrinsic component of membrane, locomotion, response to chemical, taxis, extracellular region part, membrane part, response to stimulus	GO:0005102, GO:0005125, GO:0005488, GO:0005515, GO:0005576, GO:0005615, GO:0006935, GO:0009605, GO:0016020, GO:0016021, GO:0031224, GO:0040011, GO:0042221, GO:0042330, GO:0044421, GO:0044425, GO:0050896			2944.63	2945.68	2943.58	-0.00102894	0.994815	0.999895	FALSE	2893	3080	2864	3006	3051	2774	2945	2943
ENSMUSG00000037846	Rtkn2	protein_coding	Rhotekin-2; Rhotekin-2; Rhotekin-2; Rhotekin-2; Membrane-bound factor MBF1; Uncharacterized protein; Uncharacterized protein; PH domain-containing protein; Rtkn2 protein; Rhotekin 2	Rtkn2, Plekhk1; Rtkn2, Plekhk1; Rtkn2, Plekhk1; Rtkn2, Plekhk1; Rtkn2, Mbf, Plekhk1; Rtkn2, Plekhk1; Rtkn2, Plekhk1; Rtkn2, Plekhk1; Rtkn2; Rtkn2	Q14B46; Q8BFP3; Q8BFP8; Q8BFQ0; Q923H9; Q8BFP5; Q8BFP6; Q8BFP7; B2RY47; E9QP76	RTKN2_MOUSE; RTKN2_MOUSE; RTKN2_MOUSE; RTKN2_MOUSE; Q923H9_MOUSE; Q8BFP5_MOUSE; Q8BFP6_MOUSE; Q8BFP7_MOUSE; B2RY47_MOUSE; E9QP76_MOUSE	ENSMUST00000068994, ENSMUST00000117086, ENSMUST00000118160, ENSMUST00000147556; ENSMUST00000068994, ENSMUST00000117086, ENSMUST00000118160, ENSMUST00000147556; ENSMUST00000068994, ENSMUST00000117086, ENSMUST00000118160, ENSMUST00000147556; ENSMUST00000068994, ENSMUST00000117086, ENSMUST00000118160, ENSMUST00000147556; ; ; ENSMUST00000105437.8	ENSMUSP00000070717, ENSMUSP00000112419, ENSMUSP00000112946, ENSMUSP00000116166; ENSMUSP00000070717, ENSMUSP00000112419, ENSMUSP00000112946, ENSMUSP00000116166; ENSMUSP00000070717, ENSMUSP00000112419, ENSMUSP00000112946, ENSMUSP00000116166; ENSMUSP00000070717, ENSMUSP00000112419, ENSMUSP00000112946, ENSMUSP00000116166; ; ; ENSMUSP00000101077.2	ENSMUSG00000037846	chr10	67815400	67895570	+							2942.72	2980.41	2905.04	-0.0369385	0.50339	0.999895	FALSE	2850	3101	2990	2750	2930	3035	2980	2905
ENSMUSG00000005198	Polr2a	protein_coding	DNA-directed RNA polymerase II subunit RPB1; DNA-directed RNA polymerase II subunit RPB1; DNA-directed RNA polymerase subunit; DNA-directed RNA polymerase; DNA-directed RNA polymerase subunit	Polr2a, Rpii215, Rpo2-1; Polr2a, Rpii215, Rpo2-1; Polr2a, RPB1; Polr2a; Polr2a	P08775; Q5F298; O08847; Q3TC95; A0A0R4J0V5	RPB1_MOUSE; RPB1_MOUSE; O08847_MOUSE; Q3TC95_MOUSE; A0A0R4J0V5_MOUSE	ENSMUST00000058470; ENSMUST00000058470; ; ENSMUST00000071213.4	ENSMUSP00000050771; ENSMUSP00000050771; ; ENSMUSP00000071200.4	ENSMUSG00000005198	chr11	69624823	69649463	-	Metabolic pathways, Herpes simplex infection, Epstein-Barr virus infection, Huntington's disease, Purine metabolism, Pyrimidine metabolism, RNA polymerase	mmu01100, mmu05168, mmu05169, mmu05016, mmu00230, mmu00240, mmu03020	nuclear chromosome, DNA-directed RNA polymerase complex, chromatin, nuclear chromatin, euchromatin, Prp19 complex, regulatory region DNA binding, core promoter binding, RNA polymerase II activity, regulatory region nucleic acid binding, nucleic acid binding, DNA binding, RNA binding, catalytic activity, DNA-directed RNA polymerase activity, binding, protein binding, intracellular, cell, nucleus, …	GO:0000228, GO:0000428, GO:0000785, GO:0000790, GO:0000791, GO:0000974, GO:0000975, GO:0001047, GO:0001055, GO:0001067, GO:0003676, GO:0003677, GO:0003723, GO:0003824, GO:0003899, GO:0005488, GO:0005515, GO:0005622, GO:0005623, GO:0005634, GO:0005654, GO:0005665, GO:0005694, GO:0005719, GO:0006139, GO:0006351, GO:0006353, GO:0006366, GO:0006396, GO:0006725, GO:0006807, GO:0008152, GO:0008380, GO:…			2941.36	2904.67	2978.05	0.0359837	0.450887	0.999895	FALSE	2893	2964	2858	2922	3007	3006	2905	2978
ENSMUSG00000032504	Pdcd6ip	protein_coding	Programmed cell death 6-interacting protein; Programmed cell death 6-interacting protein; Programmed cell death 6-interacting protein; Programmed cell death 6-interacting protein; Programmed cell death 6-interacting protein; Programmed cell death 6-interacting protein; Programmed cell death 6-interacting protein; Programmed cell death 6-interacting protein; Pdcd6ip protein; MKIAA1375 protein	Pdcd6ip, Aip1, Alix; Pdcd6ip, Aip1, Alix; Pdcd6ip, Aip1, Alix; Pdcd6ip, Aip1, Alix; Pdcd6ip, Aip1, Alix; Pdcd6ip, Aip1, Alix; Pdcd6ip, Aip1, Alix; Pdcd6ip, Aip1, Alix; Pdcd6ip; Pdcd6ip, mKIAA1375	Q9WU78; O88695; O89014; Q3TED2; Q8BSL8; Q8R0H5; Q99LR3; Q9QZN8; Q80Y09; Q6ZPS9	PDC6I_MOUSE; PDC6I_MOUSE; PDC6I_MOUSE; PDC6I_MOUSE; PDC6I_MOUSE; PDC6I_MOUSE; PDC6I_MOUSE; PDC6I_MOUSE; Q80Y09_MOUSE; Q6ZPS9_MOUSE	ENSMUST00000035086, ENSMUST00000111861; ENSMUST00000035086, ENSMUST00000111861; ENSMUST00000035086, ENSMUST00000111861; ENSMUST00000035086, ENSMUST00000111861; ENSMUST00000035086, ENSMUST00000111861; ENSMUST00000035086, ENSMUST00000111861; ENSMUST00000035086, ENSMUST00000111861; ENSMUST00000035086, ENSMUST00000111861;	ENSMUSP00000035086, ENSMUSP00000107492; ENSMUSP00000035086, ENSMUSP00000107492; ENSMUSP00000035086, ENSMUSP00000107492; ENSMUSP00000035086, ENSMUSP00000107492; ENSMUSP00000035086, ENSMUSP00000107492; ENSMUSP00000035086, ENSMUSP00000107492; ENSMUSP00000035086, ENSMUSP00000107492; ENSMUSP00000035086, ENSMUSP00000107492;	ENSMUSG00000032504	chr9	113480812	113537327	-	Endocytosis	mmu04144	microtubule cytoskeleton organization, cell separation after cytokinesis, G-protein coupled receptor binding, immunological synapse, receptor binding, binding, protein binding, extracellular region, intracellular, cell, cytoplasm, endoplasmic reticulum, cytosol, cytoskeleton, plasma membrane, adherens junction, cell-substrate adherens junction, focal adhesion, proteolysis, transport, exocytosis, …	GO:0000226, GO:0000920, GO:0001664, GO:0001772, GO:0005102, GO:0005488, GO:0005515, GO:0005576, GO:0005622, GO:0005623, GO:0005737, GO:0005783, GO:0005829, GO:0005856, GO:0005886, GO:0005912, GO:0005924, GO:0005925, GO:0006508, GO:0006810, GO:0006887, GO:0006900, GO:0006915, GO:0006996, GO:0007010, GO:0007017, GO:0007049, GO:0007098, GO:0008104, GO:0008152, GO:0008219, GO:0009056, GO:0009057, GO:…			2940.41	2964.8	2916.03	-0.0239221	0.646339	0.999895	FALSE	2930	3091	2874	2877	2892	2978	2965	2915
ENSMUSG00000041459	Tardbp	protein_coding	TAR DNA-binding protein 43; TAR DNA-binding protein 43; TAR DNA-binding protein 43; TAR DNA-binding protein 43; TAR DNA-binding protein 43; TAR DNA-binding protein 43; TAR DNA-binding protein 43; TAR DNA-binding protein 43; TAR DNA-binding protein 43; TAR DNA-binding protein 43; TAR DNA binding protein; TAR DNA binding protein; TAR DNA binding protein; TAR DNA binding protein; TAR DNA binding pro…	Tardbp, Tdp43; Tardbp, Tdp43; Tardbp, Tdp43; Tardbp; Tardbp, TARDBP; Tardbp, TARDBP; Tardbp; Tardbp; Tardbp, TARDBP; Tardbp, TARDBP; Tardbp; Tardbp; Tardbp; Tardbp; Tardbp; Tardbp; Tardbp; Tardbp; Tardbp; Tardbp; Tardbp; Tardbp; Tardbp; Tardbp; Tardbp; Tardbp; Tardbp	Q921F2; Q3U591; Q3V0E7; Q544R5; Q8R0B4; Q6VYI5; A0A087WR97; A0A087WRZ5; Q8BLD4; Q6VYI4; A0A087WQ63; A0A087WSC6; A0A087WQT4; A0A087WP57; A0A087WNY6; H3BJV1; A0A087WQX8; A0A087WS17; C9DT14; A0A087WRP4; A0A087WS74; Q05C33; D2KPZ5; Q8BUM1; A0A087WQA5; A0A087WSH7; A0A087WSE4	TADBP_MOUSE; TADBP_MOUSE; TADBP_MOUSE; Q544R5_MOUSE; Q8R0B4_MOUSE; Q6VYI5_MOUSE; A0A087WR97_MOUSE; A0A087WRZ5_MOUSE; Q8BLD4_MOUSE; Q6VYI4_MOUSE; A0A087WQ63_MOUSE; A0A087WSC6_MOUSE; A0A087WQT4_MOUSE; A0A087WP57_MOUSE; A0A087WNY6_MOUSE; H3BJV1_MOUSE; A0A087WQX8_MOUSE; A0A087WS17_MOUSE; C9DT14_MOUSE; A0A087WRP4_MOUSE; A0A087WS74_MOUSE; Q05C33_MOUSE; D2KPZ5_MOUSE; Q8BUM1_MOUSE; A0A087WQA5_MOUSE; A0A0…	ENSMUST00000084125; ENSMUST00000084125; ENSMUST00000084125; ENSMUST00000105699.8; ENSMUST00000105700.8, ENSMUST00000105702.9; ENSMUST00000186947.7; ENSMUST00000191450.7; ENSMUST00000045180.14, ENSMUST00000165113.8, ENSMUST00000188134.7, ENSMUST00000189048.7; ENSMUST00000095719.10, ENSMUST00000172073.8; ENSMUST00000186711.2; ENSMUST00000188488.2; ENSMUST00000147391.3; ENSMUST00000190696.7; ENSMUST…	ENSMUSP00000081142; ENSMUSP00000081142; ENSMUSP00000081142; ENSMUSP00000101324.2; ENSMUSP00000101325.2, ENSMUSP00000101327.3; ENSMUSP00000140529.2; ENSMUSP00000140832.2; ENSMUSP00000038113.8, ENSMUSP00000129342.2, ENSMUSP00000139476.2, ENSMUSP00000140364.2; ENSMUSP00000093386.4, ENSMUSP00000130963.2; ENSMUSP00000140057.2; ENSMUSP00000140989.2; ENSMUSP00000140333.2; ENSMUSP00000139637.2; ENSMUSP00…	ENSMUSG00000041459	chr4	148696839	148711476	-			nucleotide binding, RNA polymerase II transcription factor activity, sequence-specific DNA binding, nucleic acid binding transcription factor activity, transcriptional activator activity, RNA polymerase II distal enhancer sequence-specific binding, transcriptional activator activity, RNA polymerase II transcription regulatory region sequence-specific binding, regulation of protein phosphorylation…	GO:0000166, GO:0000981, GO:0001071, GO:0001205, GO:0001228, GO:0001932, GO:0001933, GO:0003676, GO:0003677, GO:0003690, GO:0003700, GO:0003705, GO:0003723, GO:0003729, GO:0003730, GO:0005488, GO:0005515, GO:0005622, GO:0005623, GO:0005634, GO:0005654, GO:0006139, GO:0006351, GO:0006355, GO:0006396, GO:0006397, GO:0006464, GO:0006468, GO:0006725, GO:0006793, GO:0006796, GO:0006807, GO:0006915, GO:…			2933.33	3024.23	2842.44	-0.089406	0.0839935	0.999895	FALSE	2996	3148	2928	2765	2832	2930	3024	2842
ENSMUSG00000009575	Cbx5	protein_coding	Chromobox protein homolog 5; Chromobox protein homolog 5; Chromobox protein homolog 5; Chromobox 5	Cbx5, Hp1a; Cbx5, Hp1a; Cbx5, Hp1a; Cbx5	Q61686; Q9CS35; Q9CXD1; D3Z0U2	CBX5_MOUSE; CBX5_MOUSE; CBX5_MOUSE; D3Z0U2_MOUSE	ENSMUST00000108813, ENSMUST00000118152, ENSMUST00000122182; ENSMUST00000108813, ENSMUST00000118152, ENSMUST00000122182; ENSMUST00000108813, ENSMUST00000118152, ENSMUST00000122182; ENSMUST00000127191.2	ENSMUSP00000104441, ENSMUSP00000113157, ENSMUSP00000113158; ENSMUSP00000104441, ENSMUSP00000113157, ENSMUSP00000113158; ENSMUSP00000104441, ENSMUSP00000113157, ENSMUSP00000113158; ENSMUSP00000120837.2	ENSMUSG00000009575	chr15	103099971	103148243	-			histone deacetylase complex, nuclear chromosome, chromosome, centromeric region, kinetochore, chromosome, telomeric region, nuclear chromosome, telomeric region, chromatin, nuclear chromatin, heterochromatin, chromatin binding, binding, protein binding, intracellular, cell, nucleus, nucleoplasm, chromosome, nuclear heterochromatin, pericentric heterochromatin, nucleolus, nucleobase-containing com…	GO:0000118, GO:0000228, GO:0000775, GO:0000776, GO:0000781, GO:0000784, GO:0000785, GO:0000790, GO:0000792, GO:0003682, GO:0005488, GO:0005515, GO:0005622, GO:0005623, GO:0005634, GO:0005654, GO:0005694, GO:0005720, GO:0005721, GO:0005730, GO:0006139, GO:0006351, GO:0006355, GO:0006725, GO:0006807, GO:0008134, GO:0008152, GO:0009058, GO:0009059, GO:0009889, GO:0009890, GO:0009892, GO:0009987, GO:…			2932.72	2923.89	2941.56	0.00868783	0.84885	0.999895	FALSE	2893	3043	2836	2968	2948	2909	2924	2941
ENSMUSG00000025278	Flnb	protein_coding	Filamin-B; Filamin-B; Filamin-B; Filamin-B; Filamin-B; Uncharacterized protein	Flnb; Flnb; Flnb; Flnb; Flnb; Flnb	Q80X90; E9QNV9; Q8VHX4; Q8VHX7; Q99KY3; Q3T9V9	FLNB_MOUSE; FLNB_MOUSE; FLNB_MOUSE; FLNB_MOUSE; FLNB_MOUSE; Q3T9V9_MOUSE	ENSMUST00000052678; ENSMUST00000052678; ENSMUST00000052678; ENSMUST00000052678; ENSMUST00000052678;	ENSMUSP00000052020; ENSMUSP00000052020; ENSMUSP00000052020; ENSMUSP00000052020; ENSMUSP00000052020;	ENSMUSG00000025278	chr14	14518185	14651816	-	MAPK signaling pathway, Salmonella infection, Focal adhesion, Proteoglycans in cancer	mmu04010, mmu05132, mmu04510, mmu05205	cell morphogenesis, cell morphogenesis involved in differentiation, stress fiber, epithelial cell development, keratinocyte development, epithelial cell morphogenesis, nucleic acid binding, RNA binding, actin binding, binding, protein binding, extracellular region, intracellular, cell, cytoplasm, cytoskeleton, plasma membrane, brush border, cell-cell junction, adherens junction, cell-cell adheren…	GO:0000902, GO:0000904, GO:0001725, GO:0002064, GO:0003334, GO:0003382, GO:0003676, GO:0003723, GO:0003779, GO:0005488, GO:0005515, GO:0005576, GO:0005622, GO:0005623, GO:0005737, GO:0005856, GO:0005886, GO:0005903, GO:0005911, GO:0005912, GO:0005913, GO:0005924, GO:0005925, GO:0006996, GO:0007010, GO:0007155, GO:0007275, GO:0007517, GO:0007519, GO:0008092, GO:0008544, GO:0009653, GO:0009888, GO:…			2928.69	2901.04	2956.33	0.0272269	0.609687	0.999895	FALSE	2898	3051	2754	3086	2954	2829	2901	2956
ENSMUSG00000029313	Aff1	protein_coding	AF4/FMR2 family member 1; Uncharacterized protein; AF4/FMR2 family member 1; AF4/FMR2 family member 1; Af4; MAF4; AF4/FMR2 family, member 1; AF4/FMR2 family, member 1, Aff1 protein; AF4/FMR2 family, member 1	Aff1, Mllt2, Mllt2h; Aff1, Mllt2h; Aff1; Aff1; Aff1, Mllt2h; Aff1, Af4, Mllt2h; Aff1; Aff1; Aff1	O88573; Q8CDA0; Q3UQD9; Q3UP77; Q5XM34; O35233; B1AVP1; A3KMF4; E9Q921	AFF1_MOUSE; Q8CDA0_MOUSE; Q3UQD9_MOUSE; Q3UP77_MOUSE; Q5XM34_MOUSE; O35233_MOUSE; B1AVP1_MOUSE; A3KMF4_MOUSE; E9Q921_MOUSE	; ; ; ENSMUST00000153165.8; ENSMUST00000054979.10; ENSMUST00000031256.6	; ; ; ENSMUSP00000119631.2; ENSMUSP00000059744.4; ENSMUSP00000031256.6	ENSMUSG00000029313	chr5	103840240	104003188	+	Transcriptional misregulation in cancer	mmu05202					2928.55	2928.11	2928.99	0.00043646	0.980643	0.999895	FALSE	2872	3071	2841	2913	2977	2897	2928	2929
ENSMUSG00000035247	Hectd1	protein_coding	E3 ubiquitin-protein ligase HECTD1; E3 ubiquitin-protein ligase; E3 ubiquitin-protein ligase; E3 ubiquitin-protein ligase; E3 ubiquitin-protein ligase; E3 ubiquitin-protein ligase; E3 ubiquitin-protein ligase; E3 ubiquitin-protein ligase; E3 ubiquitin-protein ligase; Uncharacterized protein; MIB/HERC2 domain-containing protein	Hectd1, Kiaa1131, Opm; Hectd1; Hectd1; Hectd1; Hectd1; Hectd1; Hectd1; Hectd1; Hectd1; Hectd1; Hectd1	Q69ZR2; F8WIE5; Q5EBQ8; Q91Z48; Q8C5S2; Q05BY9; Q3TEJ5; Q3T9S4; Q3U5E1; Q3TEQ5; Q3UQY6	HECD1_MOUSE; F8WIE5_MOUSE; Q5EBQ8_MOUSE; Q91Z48_MOUSE; Q8C5S2_MOUSE; Q05BY9_MOUSE; Q3TEJ5_MOUSE; Q3T9S4_MOUSE; Q3U5E1_MOUSE; Q3TEQ5_MOUSE; Q3UQY6_MOUSE	ENSMUST00000179265; ENSMUST00000042052.9; ; ; ; ;	ENSMUSP00000136449; ENSMUSP00000046766.9; ; ; ; ;	ENSMUSG00000035247	chr12	51790505	51876319	-							2924.66	2904.03	2945.3	0.0203498	0.696301	0.999895	FALSE	2859	2967	2886	3076	2986	2774	2904	2945
ENSMUSG00000020719	Ddx5	protein_coding	Probable ATP-dependent RNA helicase DDX5; Probable ATP-dependent RNA helicase DDX5; Probable ATP-dependent RNA helicase DDX5; Probable ATP-dependent RNA helicase DDX5; RNA helicase; RNA helicase; RNA helicase; Probable ATP-dependent RNA helicase DDX5; Probable ATP-dependent RNA helicase DDX5; RNA helicase; Probable ATP-dependent RNA helicase DDX5; Ddx5 protein; DEAD box helicase 5; Helicase C-ter…	Ddx5, Tnz2; Ddx5, Tnz2; Ddx5; Ddx5; Ddx5; Ddx5; Ddx5; Ddx5; Ddx5; Ddx5; Ddx5; Ddx5; Ddx5; Ddx5	Q61656; E9Q105; Q8BTS0; Q6P5F8; B1ARC0; B1ARB9; Q3UXW3; Q5U222; Q3V0Z8; S4R1I6; A1L333; Q921Y3; S4R1E3; Q9CSD9	DDX5_MOUSE; DDX5_MOUSE; Q8BTS0_MOUSE; Q8BTS0_MOUSE; B1ARC0_MOUSE; B1ARB9_MOUSE; Q3UXW3_MOUSE; Q5U222_MOUSE; Q3V0Z8_MOUSE; S4R1I6_MOUSE; A1L333_MOUSE; Q921Y3_MOUSE; S4R1E3_MOUSE; Q9CSD9_MOUSE	; ENSMUST00000021062.12; ENSMUST00000021062.12; ENSMUST00000123339.2; ENSMUST00000129585.8; ; ENSMUST00000133426.8; ; ENSMUST00000127481.8;	; ENSMUSP00000021062.6; ENSMUSP00000021062.6; ENSMUSP00000121733.2; ENSMUSP00000116859.2; ; ENSMUSP00000138237.2; ; ENSMUSP00000138184.2;	ENSMUSG00000020719	chr11	106671181	106680011	-	Spliceosome, Transcriptional misregulation in cancer, Proteoglycans in cancer	mmu03040, mmu05202, mmu05205					2920.81	2948.5	2893.12	-0.0273478	0.653934	0.999895	FALSE	2959	3162	2724	2792	2969	2919	2948	2893
ENSMUSG00000034573	Ptpn13	protein_coding	Tyrosine-protein phosphatase non-receptor type 13; Tyrosine-protein phosphatase non-receptor type 13; Tyrosine-protein phosphatase non-receptor type 13; Tyrosine-protein phosphatase non-receptor type 13; Tyrosine-protein phosphatase non-receptor type 13; Tyrosine phosphatase; Tyrosine phosphatase; Tyrosine phosphatase; Ptpn13 protein; Protein tyrosine phosphatase, non-receptor type 13; PTN13 phos…	Ptpn13, Ptp14; Ptpn13, Ptp14; Ptpn13, Ptp14; Ptpn13, Ptp14; Ptpn13; Ptpn13; Ptpn13; Ptpn13; Ptpn13; Ptpn13; Ptpn13; Ptpn13; Ptpn13; Ptpn13	Q64512; Q61494; Q62135; Q64499; G5E8B1; Q78EG4; Q62370; Q62369; Q8CGJ2; A0A0G2JGH9; Q3TPD6; Q3TTT8; Q8BV52; Q6PG62	PTN13_MOUSE; PTN13_MOUSE; PTN13_MOUSE; PTN13_MOUSE; G5E8B1_MOUSE; Q78EG4_MOUSE; Q62370_MOUSE; Q62370_MOUSE; Q8CGJ2_MOUSE; A0A0G2JGH9_MOUSE; Q3TPD6_MOUSE; Q3TTT8_MOUSE; Q8BV52_MOUSE; Q6PG62_MOUSE	; ; ENSMUST00000048957.11; ; ; ENSMUST00000196014.5; ;	; ; ENSMUSP00000048119.10; ; ; ENSMUSP00000143571.2; ;	ENSMUSG00000034573	chr5	103573058	103746169	+	Apoptosis	mmu04210	catalytic activity, phosphoprotein phosphatase activity, protein tyrosine phosphatase activity, binding, protein binding, extracellular region, intracellular, cell, nucleus, cytoplasm, cytoskeleton, plasma membrane, cellular protein modification process, protein dephosphorylation, phosphorus metabolic process, phosphate-containing compound metabolic process, cell communication, signal transductio…	GO:0003824, GO:0004721, GO:0004725, GO:0005488, GO:0005515, GO:0005576, GO:0005622, GO:0005623, GO:0005634, GO:0005737, GO:0005856, GO:0005886, GO:0006464, GO:0006470, GO:0006793, GO:0006796, GO:0007154, GO:0007165, GO:0008152, GO:0009966, GO:0009987, GO:0010646, GO:0014065, GO:0014066, GO:0016020, GO:0016311, GO:0016787, GO:0016788, GO:0016791, GO:0019538, GO:0023051, GO:0023052, GO:0030027, GO:…			2915.3	2893.9	2936.7	0.0211771	0.668729	0.999895	FALSE	2939	2988	2754	2984	2952	2874	2893	2936
ENSMUSG00000029004	Kmt2e	protein_coding	Inactive histone-lysine N-methyltransferase 2E; Inactive histone-lysine N-methyltransferase 2E; Inactive histone-lysine N-methyltransferase 2E; Inactive histone-lysine N-methyltransferase 2E; Inactive histone-lysine N-methyltransferase 2E; Inactive histone-lysine N-methyltransferase 2E; Inactive histone-lysine N-methyltransferase 2E; Inactive histone-lysine N-methyltransferase 2E; Inactive histon…	Kmt2e, Mll5; Kmt2e, Mll5; Kmt2e, Mll5; Kmt2e, Mll5; Kmt2e, Mll5; Kmt2e, Mll5; Kmt2e, Mll5; Kmt2e, Mll5; Kmt2e, Mll5; Kmt2e, NKp44L; Kmt2e; Kmt2e; Kmt2e; Kmt2e; Kmt2e	Q3UG20; Q3SYI5; Q3TUY2; Q3V410; Q5FWI1; Q6P3B3; Q8BS65; Q8CFX7; Q9CVK6; M4KB43; A0A0A6YW47; A0A0G2JDX7; A0A0G2JH19; A0A087WSN9; A0A0G2JDZ2	KMT2E_MOUSE; KMT2E_MOUSE; KMT2E_MOUSE; KMT2E_MOUSE; KMT2E_MOUSE; KMT2E_MOUSE; KMT2E_MOUSE; KMT2E_MOUSE; KMT2E_MOUSE; M4KB43_MOUSE; A0A0A6YW47_MOUSE; A0A0G2JDX7_MOUSE; A0A0G2JH19_MOUSE; A0A087WSN9_MOUSE; A0A0G2JDZ2_MOUSE	ENSMUST00000094962, ENSMUST00000115128; ENSMUST00000094962, ENSMUST00000115128; ENSMUST00000094962, ENSMUST00000115128; ENSMUST00000094962, ENSMUST00000115128; ENSMUST00000094962, ENSMUST00000115128; ENSMUST00000094962, ENSMUST00000115128; ENSMUST00000094962, ENSMUST00000115128; ENSMUST00000094962, ENSMUST00000115128; ENSMUST00000094962, ENSMUST00000115128; ENSMUST00000194010.2; ENSMUST0000014637…	ENSMUSP00000092569, ENSMUSP00000110781; ENSMUSP00000092569, ENSMUSP00000110781; ENSMUSP00000092569, ENSMUSP00000110781; ENSMUSP00000092569, ENSMUSP00000110781; ENSMUSP00000092569, ENSMUSP00000110781; ENSMUSP00000092569, ENSMUSP00000110781; ENSMUSP00000092569, ENSMUSP00000110781; ENSMUSP00000092569, ENSMUSP00000110781; ENSMUSP00000092569, ENSMUSP00000110781; ENSMUSP00000141393.2; ENSMUSP0000014254…	ENSMUSG00000029004	chr5	23639439	23709233	+	Lysine degradation	mmu00310	transcription factor activity, protein binding, transcription factor activity, transcription factor binding, response to acid chemical, cell activation, immune effector process, myeloid cell homeostasis, myeloid leukocyte activation, immune system process, leukocyte mediated immunity, myeloid leukocyte mediated immunity, neutrophil mediated immunity, immune system development, leukocyte different…	GO:0000988, GO:0000989, GO:0001101, GO:0001775, GO:0002252, GO:0002262, GO:0002274, GO:0002376, GO:0002443, GO:0002444, GO:0002446, GO:0002520, GO:0002521, GO:0002573, GO:0002682, GO:0002684, GO:0002761, GO:0002763, GO:0003712, GO:0003713, GO:0003824, GO:0005488, GO:0005515, GO:0005576, GO:0005622, GO:0005623, GO:0005634, GO:0005654, GO:0006139, GO:0006259, GO:0006304, GO:0006305, GO:0006306, GO:…			2912.73	2950.61	2874.85	-0.0375143	0.442725	0.999895	FALSE	2922	3011	2919	2922	2878	2825	2950	2875
ENSMUSG00000040407	Akap9	protein_coding	A-kinase anchor protein 9; A-kinase anchor protein 9; A-kinase anchor protein 9; A kinase (PRKA) anchor protein (yotiao) 9; A-kinase anchor protein 9; A-kinase anchor protein 9; A-kinase anchor protein 9; A-kinase anchor protein 9; A kinase (PRKA) anchor protein (yotiao) 9; A kinase (PRKA) anchor protein (yotiao) 9; A kinase (PRKA) anchor protein (yotiao) 9; AKAP450; A kinase (PRKA) anchor protei…	Akap9, Kiaa0803; Akap9, Kiaa0803; Akap9, Kiaa0803; Akap9; Akap9; Akap9; Akap9; Akap9; Akap9; Akap9; Akap9; Akap9; Akap9; Akap9	Q70FJ1; Q3TH74; Q80TR6; E9QQ10; Q8C0C6; Q9CS73; Q8BV41; Q9CVC1; A0A140T8S1; A0A0G2JFW0; G3UX24; Q99P24; A0A571BE77; H3BLL7	AKAP9_MOUSE; AKAP9_MOUSE; AKAP9_MOUSE; E9QQ10_MOUSE; Q8C0C6_MOUSE; Q9CS73_MOUSE; Q8BV41_MOUSE; Q9CVC1_MOUSE; A0A140T8S1_MOUSE; A0A0G2JFW0_MOUSE; G3UX24_MOUSE; Q99P24_MOUSE; A0A571BE77_MOUSE; H3BLL7_MOUSE	; ; ENSMUST00000044492.10; ; ; ENSMUST00000143365.8; ENSMUST00000133952.2; ENSMUST00000147629.2; ENSMUST00000238634.2; ENSMUST00000176863.2	; ; ENSMUSP00000046129.9; ; ; ENSMUSP00000117209.2; ENSMUSP00000143327.2; ENSMUSP00000133522.2; ENSMUSP00000158625.2; ENSMUSP00000135836.2	ENSMUSG00000040407	chr5	3978054	4131310	+			reproduction, pericentriolar material, epithelial cell development, developmental process involved in reproduction, structural molecule activity, binding, protein binding, intracellular, cell, cytoplasm, Golgi apparatus, centrosome, microtubule organizing center, cytoskeleton, plasma membrane, cilium, nucleobase-containing compound metabolic process, regulation of nucleotide metabolic process, pu…	GO:0000003, GO:0000242, GO:0002064, GO:0003006, GO:0005198, GO:0005488, GO:0005515, GO:0005622, GO:0005623, GO:0005737, GO:0005794, GO:0005813, GO:0005815, GO:0005856, GO:0005886, GO:0005929, GO:0006139, GO:0006140, GO:0006163, GO:0006164, GO:0006171, GO:0006725, GO:0006753, GO:0006793, GO:0006796, GO:0006807, GO:0007154, GO:0007165, GO:0007194, GO:0007275, GO:0007276, GO:0007283, GO:0007548, GO:…			2911.34	2864.59	2958.1	0.0463244	0.409027	0.999895	FALSE	2753	3032	2808	3101	2988	2785	2864	2958
ENSMUSG00000037815	Ctnna1	protein_coding	Catenin alpha-1; Catenin (Cadherin associated protein), alpha 1; Catenin (cadherin associated protein), alpha 1; Catenin alpha-1; Catenin (Cadherin associated protein), alpha 1; Catenin (cadherin associated protein), alpha 1; Catenin (cadherin associated protein), alpha 1; Catenin (cadherin associated protein), alpha 1; Catenin (cadherin associated protein), alpha 1	Ctnna1, Catna1; Ctnna1; Ctnna1; Ctnna1; Ctnna1; Ctnna1; Ctnna1; Ctnna1; Ctnna1	P26231; Q545R0; A0A494BAM5; Q3TGQ3; Q6NV50; A0A494BAD0; A0A494BA24; A0A494BBB4; A0A494BBA4	CTNA1_MOUSE; Q545R0_MOUSE; A0A494BAM5_MOUSE; Q3TGQ3_MOUSE; Q6NV50_MOUSE; A0A494BAD0_MOUSE; A0A494BA24_MOUSE; A0A494BBB4_MOUSE; A0A494BBA4_MOUSE	ENSMUST00000042345; ENSMUST00000237154.2; ; ENSMUST00000236037.2; ENSMUST00000237855.2; ENSMUST00000235449.2; ENSMUST00000235269.2	ENSMUSP00000049007; ENSMUSP00000158091.2; ; ENSMUSP00000157978.2; ENSMUSP00000157907.2; ENSMUSP00000158398.2; ENSMUSP00000158385.2	ENSMUSG00000037815	chr18	35251912	35387832	+	Pathways in cancer, Tight junction, Leukocyte transendothelial migration, Arrhythmogenic right ventricular cardiomyopathy (ARVC), Adherens junction, Bacterial invasion of epithelial cells, Hippo signaling pathway, Endometrial cancer	mmu05200, mmu04530, mmu04670, mmu05412, mmu04520, mmu05100, mmu04390, mmu05213	acrosomal vesicle, nucleic acid binding, RNA binding, actin binding, structural molecule activity, binding, protein binding, intracellular, cell, cytoplasm, Golgi apparatus, cytosol, cytoskeleton, plasma membrane, caveola, cell-cell junction, adherens junction, cell-cell adherens junction, zonula adherens, cell-substrate adherens junction, focal adhesion, protein complex assembly, apoptotic proce…	GO:0001669, GO:0003676, GO:0003723, GO:0003779, GO:0005198, GO:0005488, GO:0005515, GO:0005622, GO:0005623, GO:0005737, GO:0005794, GO:0005829, GO:0005856, GO:0005886, GO:0005901, GO:0005911, GO:0005912, GO:0005913, GO:0005915, GO:0005924, GO:0005925, GO:0006461, GO:0006915, GO:0006928, GO:0006996, GO:0007010, GO:0007015, GO:0007043, GO:0007154, GO:0007155, GO:0007163, GO:0007165, GO:0007166, GO:…			2909.9	2909.77	2910.02	0.000127848	0.982037	0.999895	FALSE	2869	3147	2714	2867	2969	2895	2910	2910
ENSMUSG00000000631	Myo18a	protein_coding	Unconventional myosin-XVIIIa; Unconventional myosin-XVIIIa; Unconventional myosin-XVIIIa; Unconventional myosin-XVIIIa; Unconventional myosin-XVIIIa; Unconventional myosin-XVIIIa; Unconventional myosin-XVIIIa; Unconventional myosin-XVIIIa; Unconventional myosin-XVIIIa; Unconventional myosin-XVIIIa; Unconventional myosin-XVIIIa; Unconventional myosin-XVIIIa; Myosin XVIIIA; Myosin XVIIIA; Myosin XV…	Myo18a, Myspdz; Myo18a, Myspdz; Myo18a, Myspdz; Myo18a, Myspdz; Myo18a, Myspdz; Myo18a, Myspdz; Myo18a, Myspdz; Myo18a, Myspdz; Myo18a, Myspdz; Myo18a, Myspdz; Myo18a, Myspdz; Myo18a, Myspdz; Myo18a; Myo18a; Myo18a; Myo18a; Myo18a; Myo18a; Myo18a; Myo18a; Myo18a; Myo18a; Myo18a; Myo18a	Q9JMH9; Q3TBB2; Q3UH48; Q3UV60; Q5QD54; Q5QD55; Q5QD56; Q5SYN8; Q5SYN9; Q5SYP0; Q5SYP1; Q811D7; E9QAX2; E9QA74; A0A4Y5WWJ7; B2RRE2; E9Q405; A0A1C7ZN10; K3W4L0; E9Q0K8; F6ZGN3; E9PUR2; Q6PER1; Q3UIM4	MY18A_MOUSE; MY18A_MOUSE; MY18A_MOUSE; MY18A_MOUSE; MY18A_MOUSE; MY18A_MOUSE; MY18A_MOUSE; MY18A_MOUSE; MY18A_MOUSE; MY18A_MOUSE; MY18A_MOUSE; MY18A_MOUSE; E9QAX2_MOUSE; E9QA74_MOUSE; A0A4Y5WWJ7_MOUSE; B2RRE2_MOUSE; E9Q405_MOUSE; A0A1C7ZN10_MOUSE; K3W4L0_MOUSE; E9Q0K8_MOUSE; F6ZGN3_MOUSE; E9PUR2_MOUSE; Q6PER1_MOUSE; Q3UIM4_MOUSE	ENSMUST00000092884, ENSMUST00000092887, ENSMUST00000102488, ENSMUST00000108375, ENSMUST00000108376, ENSMUST00000130305, ENSMUST00000130627, ENSMUST00000164334; ENSMUST00000092884, ENSMUST00000092887, ENSMUST00000102488, ENSMUST00000108375, ENSMUST00000108376, ENSMUST00000130305, ENSMUST00000130627, ENSMUST00000164334; ENSMUST00000092884, ENSMUST00000092887, ENSMUST00000102488, ENSMUST00000108375,…	ENSMUSP00000090560, ENSMUSP00000090563, ENSMUSP00000099546, ENSMUSP00000104012, ENSMUSP00000104013, ENSMUSP00000119574, ENSMUSP00000119839, ENSMUSP00000131771; ENSMUSP00000090560, ENSMUSP00000090563, ENSMUSP00000099546, ENSMUSP00000104012, ENSMUSP00000104013, ENSMUSP00000119574, ENSMUSP00000119839, ENSMUSP00000131771; ENSMUSP00000090560, ENSMUSP00000090563, ENSMUSP00000099546, ENSMUSP00000104012,…	ENSMUSG00000000631	chr11	77654072	77756806	+			nucleotide binding, nucleoside binding, purine nucleoside binding, nucleic acid binding, RNA binding, motor activity, actin binding, catalytic activity, binding, protein binding, ATP binding, intracellular, cell, nucleus, nucleoplasm, cytoplasm, Golgi apparatus, trans-Golgi network, cytoskeleton, brush border, transport, membrane budding, apoptotic process, movement of cell or subcellular compone…	GO:0000166, GO:0001882, GO:0001883, GO:0003676, GO:0003723, GO:0003774, GO:0003779, GO:0003824, GO:0005488, GO:0005515, GO:0005524, GO:0005622, GO:0005623, GO:0005634, GO:0005654, GO:0005737, GO:0005794, GO:0005802, GO:0005856, GO:0005903, GO:0006810, GO:0006900, GO:0006915, GO:0006928, GO:0006996, GO:0007010, GO:0007030, GO:0007163, GO:0008092, GO:0008104, GO:0008219, GO:0009306, GO:0009987, GO:…			2900.43	2919.37	2881.49	-0.0188351	0.709379	0.999895	FALSE	2833	2971	2953	2787	2886	2971	2919	2881
ENSMUSG00000074582	Arfgef2	protein_coding	Brefeldin A-inhibited guanine nucleotide-exchange protein 2; SEC7 domain-containing protein; ADP-ribosylation factor guanine nucleotide-exchange factor 2 (brefeldin A-inhibited); SEC7 domain-containing protein	Arfgef2, Arfgep2, Big2; Arfgef2; Arfgef2; Arfgef2	A2A5R2; Q3U5C3; F6YCJ0; Q3U2F2	BIG2_MOUSE; Q3U5C3_MOUSE; F6YCJ0_MOUSE; Q3U2F2_MOUSE	ENSMUST00000099078; ENSMUST00000144847.3;	ENSMUSP00000096677; ENSMUSP00000131572.2;	ENSMUSG00000074582	chr2	166647508	166739972	+	Endocytosis	mmu04144	Golgi membrane, cytokine production, regulation of cytokine production, positive regulation of cytokine production, receptor recycling, guanyl-nucleotide exchange factor activity, ARF guanyl-nucleotide exchange factor activity, receptor binding, binding, protein binding, intracellular, cell, cytoplasm, endosome, vacuole, Golgi apparatus, trans-Golgi network, microtubule organizing center, cytosol…	GO:0000139, GO:0001816, GO:0001817, GO:0001819, GO:0001881, GO:0005085, GO:0005086, GO:0005102, GO:0005488, GO:0005515, GO:0005622, GO:0005623, GO:0005737, GO:0005768, GO:0005773, GO:0005794, GO:0005802, GO:0005815, GO:0005829, GO:0005856, GO:0005874, GO:0005879, GO:0005929, GO:0005930, GO:0006810, GO:0006887, GO:0006892, GO:0006893, GO:0006996, GO:0007032, GO:0007033, GO:0007154, GO:0007165, GO:…			2899.62	2862.34	2936.89	0.0370825	0.443307	0.999895	FALSE	2885	2844	2858	2916	3007	2888	2862	2937
ENSMUSG00000072825	Cep170b	protein_coding	Centrosomal protein of 170 kDa protein B; Centrosomal protein of 170 kDa protein B; Centrosomal protein of 170 kDa protein B; Centrosomal protein of 170 kDa protein B; Centrosomal protein 170B; AW555464 protein, Centrosomal protein 170B	Cep170b, Kiaa0284; Cep170b, Kiaa0284; Cep170b, Kiaa0284; Cep170b, Kiaa0284; Cep170b; Cep170b, AW555464	Q80U49; Q3UH33; Q3UHG1; Q80UM2; A0A1Y7VNW4; B9EIX2	C170B_MOUSE; C170B_MOUSE; C170B_MOUSE; C170B_MOUSE; A0A1Y7VNW4_MOUSE; B9EIX2_MOUSE	ENSMUST00000092279, ENSMUST00000101018, ENSMUST00000179041, ENSMUST00000222711; ENSMUST00000092279, ENSMUST00000101018, ENSMUST00000179041, ENSMUST00000222711; ENSMUST00000092279, ENSMUST00000101018, ENSMUST00000179041, ENSMUST00000222711; ENSMUST00000092279, ENSMUST00000101018, ENSMUST00000179041, ENSMUST00000222711; ENSMUST00000220942.2; ENSMUST00000220627.2	ENSMUSP00000089930, ENSMUSP00000098580, ENSMUSP00000137331, ENSMUSP00000152451; ENSMUSP00000089930, ENSMUSP00000098580, ENSMUSP00000137331, ENSMUSP00000152451; ENSMUSP00000089930, ENSMUSP00000098580, ENSMUSP00000137331, ENSMUSP00000152451; ENSMUSP00000089930, ENSMUSP00000098580, ENSMUSP00000137331, ENSMUSP00000152451; ENSMUSP00000152673.2; ENSMUSP00000152143.2	ENSMUSG00000072825	chr12	112686889	112713026	+			intracellular, cell, cytoplasm, cytoskeleton, microtubule, microtubule cytoskeleton, organelle, non-membrane-bounded organelle, intracellular organelle, intracellular non-membrane-bounded organelle, organelle part, intracellular part, cytoskeletal part, intracellular organelle part, cell part, supramolecular fiber, polymeric cytoskeletal fiber	GO:0005622, GO:0005623, GO:0005737, GO:0005856, GO:0005874, GO:0015630, GO:0043226, GO:0043228, GO:0043229, GO:0043232, GO:0044422, GO:0044424, GO:0044430, GO:0044446, GO:0044464, GO:0099512, GO:0099513			2894.18	2868.98	2919.38	0.0251167	0.615759	0.999895	FALSE	2818	3021	2768	2883	2902	2973	2869	2919
ENSMUSG00000060261	Gtf2i	protein_coding	General transcription factor II-I; General transcription factor II-I; General transcription factor II-I; General transcription factor II-I; General transcription factor II-I; General transcription factor II-I; General transcription factor II-I; General transcription factor II-I; General transcription factor II-I; General transcription factor II-I; General transcription factor II I; General transc…	Gtf2i, Bap135, Diws1t; Gtf2i, Bap135, Diws1t; Gtf2i, Bap135, Diws1t; Gtf2i, Bap135, Diws1t; Gtf2i, Bap135, Diws1t; Gtf2i, Bap135, Diws1t; Gtf2i, Bap135, Diws1t; Gtf2i, Bap135, Diws1t; Gtf2i, Bap135, Diws1t; Gtf2i, Bap135, Diws1t; Gtf2i; Gtf2i; Gtf2i; Gtf2i; Gtf2i; Gtf2i; Gtf2i; Gtf2i; Gtf2i	Q9ESZ8; O54700; O55030; O55031; Q8VHD1; Q8VHD2; Q8VHD3; Q8VHD4; Q9CSB5; Q9D9K9; G3UWP6; G3UY14; G3UYD7; G3UZU4; G3UWV2; G3UX27; G3UYD0; G3UYJ6; Q3UHU8	GTF2I_MOUSE; GTF2I_MOUSE; GTF2I_MOUSE; GTF2I_MOUSE; GTF2I_MOUSE; GTF2I_MOUSE; GTF2I_MOUSE; GTF2I_MOUSE; GTF2I_MOUSE; GTF2I_MOUSE; G3UWP6_MOUSE; G3UY14_MOUSE; G3UYD7_MOUSE; G3UZU4_MOUSE; G3UWV2_MOUSE; G3UX27_MOUSE; G3UYD0_MOUSE; G3UYJ6_MOUSE; Q3UHU8_MOUSE	ENSMUST00000059042, ENSMUST00000082057, ENSMUST00000111261, ENSMUST00000173888, ENSMUST00000174155, ENSMUST00000174354, ENSMUST00000174513, ENSMUST00000174772; ENSMUST00000059042, ENSMUST00000082057, ENSMUST00000111261, ENSMUST00000173888, ENSMUST00000174155, ENSMUST00000174354, ENSMUST00000174513, ENSMUST00000174772; ENSMUST00000059042, ENSMUST00000082057, ENSMUST00000111261, ENSMUST00000173888,…	ENSMUSP00000049625, ENSMUSP00000080714, ENSMUSP00000106892, ENSMUSP00000133969, ENSMUSP00000133566, ENSMUSP00000134440, ENSMUSP00000133489, ENSMUSP00000133740; ENSMUSP00000049625, ENSMUSP00000080714, ENSMUSP00000106892, ENSMUSP00000133969, ENSMUSP00000133566, ENSMUSP00000134440, ENSMUSP00000133489, ENSMUSP00000133740; ENSMUSP00000049625, ENSMUSP00000080714, ENSMUSP00000106892, ENSMUSP00000133969,…	ENSMUSG00000060261	chr5	134266688	134343614	-	cGMP-PKG signaling pathway, Herpes simplex infection, Basal transcription factors	mmu04022, mmu05168, mmu03022	RNA polymerase II transcription factor activity, sequence-specific DNA binding, nucleic acid binding transcription factor activity, angiogenesis, blood vessel development, vasculature development, system process, muscle system process, nucleic acid binding, DNA binding, transcription factor activity, sequence-specific DNA binding, binding, protein binding, intracellular, cell, nucleus, nucleoplas…	GO:0000981, GO:0001071, GO:0001525, GO:0001568, GO:0001944, GO:0003008, GO:0003012, GO:0003676, GO:0003677, GO:0003700, GO:0005488, GO:0005515, GO:0005622, GO:0005623, GO:0005634, GO:0005654, GO:0005737, GO:0006139, GO:0006351, GO:0006355, GO:0006725, GO:0006807, GO:0006873, GO:0006874, GO:0006875, GO:0007275, GO:0008152, GO:0009058, GO:0009059, GO:0009653, GO:0009790, GO:0009889, GO:0009987, GO:…			2889.82	2897.06	2882.59	-0.00722004	0.907375	0.999895	FALSE	2925	3035	2730	2784	2894	2969	2896	2882
ENSMUSG00000024843	Chka	protein_coding	Choline kinase alpha; Choline kinase alpha; Choline kinase alpha; Choline kinase alpha; Choline kinase alpha; Choline kinase alpha; Choline kinase alpha; Choline kinase alpha; Chka protein; Choline kinase alpha; Choline kinase alpha; Choline kinase alpha, Choline kinase alpha 3; Choline kinase alpha	Chka, Chk; Chka, Chk; Chka, Chk; Chka, Chk; Chka, Chk; Chka, Chk; Chka; Chka; Chka; Chka; Chka; Chka; Chka	O54804; G5E853; Q8BPL3; Q8BPW6; Q9CXP3; Q9QX56; Q3TL82; D6RG40; Q99KD4; Q3TLJ9; F7AYX1; Q5J2U5; F6S062	CHKA_MOUSE; CHKA_MOUSE; CHKA_MOUSE; CHKA_MOUSE; CHKA_MOUSE; CHKA_MOUSE; Q3TL82_MOUSE; D6RG40_MOUSE; Q99KD4_MOUSE; Q3TLJ9_MOUSE; F7AYX1_MOUSE; Q5J2U5_MOUSE; F6S062_MOUSE	ENSMUST00000025760, ENSMUST00000072055; ENSMUST00000025760, ENSMUST00000072055; ENSMUST00000025760, ENSMUST00000072055; ENSMUST00000025760, ENSMUST00000072055; ENSMUST00000025760, ENSMUST00000072055; ENSMUST00000025760, ENSMUST00000072055; ENSMUST00000153343.2; ; ENSMUST00000139655.8; ENSMUST00000128694.8; ENSMUST00000125640.2	ENSMUSP00000025760, ENSMUSP00000071933; ENSMUSP00000025760, ENSMUSP00000071933; ENSMUSP00000025760, ENSMUSP00000071933; ENSMUSP00000025760, ENSMUSP00000071933; ENSMUSP00000025760, ENSMUSP00000071933; ENSMUSP00000025760, ENSMUSP00000071933; ENSMUSP00000115861.2; ; ENSMUSP00000116427.2; ENSMUSP00000119919.2; ENSMUSP00000119493.2	ENSMUSG00000024843	chr19	3901773	3944369	+	Metabolic pathways, Glycerophospholipid metabolism, Choline metabolism in cancer	mmu01100, mmu00564, mmu05231	nucleotide binding, nucleoside binding, purine nucleoside binding, catalytic activity, choline kinase activity, cholinesterase activity, ethanolamine kinase activity, binding, protein binding, ATP binding, intracellular, cell, cytoplasm, alcohol metabolic process, cellular biogenic amine metabolic process, ethanolamine metabolic process, lipid metabolic process, phospholipid metabolic process, ph…	GO:0000166, GO:0001882, GO:0001883, GO:0003824, GO:0004103, GO:0004104, GO:0004305, GO:0005488, GO:0005515, GO:0005524, GO:0005622, GO:0005623, GO:0005737, GO:0006066, GO:0006576, GO:0006580, GO:0006629, GO:0006644, GO:0006646, GO:0006650, GO:0006656, GO:0006793, GO:0006796, GO:0006807, GO:0008144, GO:0008152, GO:0008610, GO:0008654, GO:0009058, GO:0009308, GO:0009987, GO:0016301, GO:0016310, GO:…			2888.26	2890.77	2885.74	-0.00250832	0.954481	0.999895	FALSE	2868	2855	2950	2927	2819	2911	2891	2885
ENSMUSG00000005442	Cic	protein_coding	Protein capicua homolog; Protein capicua homolog; Protein capicua homolog; Protein capicua homolog; Protein capicua homolog; Protein capicua homolog; Protein capicua homolog; Capicua transcriptional repressor; Capicua transcriptional repressor; Capicua transcriptional repressor; Capicua transcriptional repressor; Capicua transcriptional repressor	Cic, Kiaa0306; Cic, Kiaa0306; Cic, Kiaa0306; Cic, Kiaa0306; Cic, Kiaa0306; Cic, Kiaa0306; Cic, Kiaa0306; Cic; Cic; Cic; Cic; Cic	Q924A2; Q3UH79; Q3UHP4; Q6PDJ8; Q8CGE4; Q8CHH0; Q9CW61; E9PWB7; F6SAZ4; F6QIA9; E9Q6T8; E9QP01	CIC_MOUSE; CIC_MOUSE; CIC_MOUSE; CIC_MOUSE; CIC_MOUSE; CIC_MOUSE; CIC_MOUSE; E9PWB7_MOUSE; F6SAZ4_MOUSE; F6QIA9_MOUSE; E9Q6T8_MOUSE; E9QP01_MOUSE	ENSMUST00000163320, ENSMUST00000169266; ENSMUST00000163320, ENSMUST00000169266; ENSMUST00000163320, ENSMUST00000169266; ENSMUST00000163320, ENSMUST00000169266; ENSMUST00000163320, ENSMUST00000169266; ENSMUST00000163320, ENSMUST00000169266; ENSMUST00000163320, ENSMUST00000169266; ENSMUST00000169392.2; ENSMUST00000163901.2; ENSMUST00000164820.2; ENSMUST00000165239.3; ENSMUST00000005578.13	ENSMUSP00000126659, ENSMUSP00000132351; ENSMUSP00000126659, ENSMUSP00000132351; ENSMUSP00000126659, ENSMUSP00000132351; ENSMUSP00000126659, ENSMUSP00000132351; ENSMUSP00000126659, ENSMUSP00000132351; ENSMUSP00000126659, ENSMUSP00000132351; ENSMUSP00000126659, ENSMUSP00000132351; ENSMUSP00000131680.2; ENSMUSP00000127858.2; ENSMUSP00000130146.2; ENSMUSP00000128071.2; ENSMUSP00000005578.7	ENSMUSG00000005442	chr7	24967129	24993584	+			negative regulation of transcription from RNA polymerase II promoter, nucleic acid binding, DNA binding, chromatin binding, binding, protein binding, intracellular, cell, nucleus, nucleobase-containing compound metabolic process, transcription, DNA-templated, regulation of transcription, DNA-templated, regulation of transcription from RNA polymerase II promoter, transcription from RNA polymerase …	GO:0000122, GO:0003676, GO:0003677, GO:0003682, GO:0005488, GO:0005515, GO:0005622, GO:0005623, GO:0005634, GO:0006139, GO:0006351, GO:0006355, GO:0006357, GO:0006366, GO:0006725, GO:0006807, GO:0007275, GO:0008152, GO:0009058, GO:0009059, GO:0009889, GO:0009890, GO:0009892, GO:0009987, GO:0010467, GO:0010468, GO:0010556, GO:0010558, GO:0010605, GO:0010629, GO:0016070, GO:0018130, GO:0019219, GO:…			2887.7	2863.44	2911.95	0.0242277	0.646609	0.999895	FALSE	2763	2920	2907	2840	2830	3066	2863	2912
ENSMUSG00000060657	Marf1	protein_coding	Meiosis regulator and mRNA stability factor 1; Meiosis regulator and mRNA stability factor 1; Meiosis regulator and mRNA stability factor 1; Meiosis regulator and mRNA stability factor 1; Meiosis regulator and mRNA stability factor 1; Uncharacterized protein; 4921513D23Rik protein; Meiosis regulator and mRNA stability 1	Marf1, Kiaa0430, Lkap; Marf1, Kiaa0430, Lkap; Marf1, Kiaa0430, Lkap; Marf1, Kiaa0430, Lkap; Marf1, Kiaa0430, Lkap; Marf1, 4921513D23Rik; Marf1, 4921513D23Rik, BC031575; Marf1	Q8BJ34; E9QPE4; Q5DU29; Q8C6U4; Q8K2E6; Q3TY52; Q6IS63; A0A2R8VH96	MARF1_MOUSE; MARF1_MOUSE; MARF1_MOUSE; MARF1_MOUSE; MARF1_MOUSE; Q3TY52_MOUSE; Q6IS63_MOUSE; A0A2R8VH96_MOUSE	ENSMUST00000090300; ENSMUST00000090300; ENSMUST00000090300; ENSMUST00000090300; ENSMUST00000090300; ; ENSMUST00000229614.2	ENSMUSP00000087770; ENSMUSP00000087770; ENSMUSP00000087770; ENSMUSP00000087770; ENSMUSP00000087770; ; ENSMUSP00000154869.2	ENSMUSG00000060657	chr16	13927037	13981215	-			reproduction, nucleotide binding, nuclear division, developmental process involved in reproduction, nucleic acid binding, RNA binding, binding, intracellular, cell, cytoplasm, peroxisome, nucleobase-containing compound metabolic process, DNA metabolic process, DNA repair, double-strand break repair, cellular aromatic compound metabolic process, phosphorus metabolic process, phosphate-containing c…	GO:0000003, GO:0000166, GO:0000280, GO:0003006, GO:0003676, GO:0003723, GO:0005488, GO:0005622, GO:0005623, GO:0005737, GO:0005777, GO:0006139, GO:0006259, GO:0006281, GO:0006302, GO:0006725, GO:0006793, GO:0006796, GO:0006807, GO:0006950, GO:0006974, GO:0006996, GO:0007049, GO:0007126, GO:0007143, GO:0007276, GO:0007281, GO:0007292, GO:0008152, GO:0009892, GO:0009987, GO:0010467, GO:0010468, GO:…			2879.55	2916.26	2842.85	-0.0367707	0.46874	0.999895	FALSE	2861	3022	2866	2856	2889	2783	2916	2842
ENSMUSG00000055204	Ankrd17	protein_coding	Ankyrin repeat domain-containing protein 17; Ankyrin repeat domain-containing protein 17; Ankyrin repeat domain-containing protein 17; Ankyrin repeat domain-containing protein 17; Ankyrin repeat domain-containing protein 17; Ankyrin repeat domain-containing protein 17; Uncharacterized protein; Ankyrin repeat domain 17; Ankyrin repeat domain 17; Ankyrin repeat domain 17; Ankyrin repeat domain 17	Ankrd17, Foe, Gtar, Kiaa0697; Ankrd17, Foe, Gtar, Kiaa0697; Ankrd17, Foe, Gtar, Kiaa0697; Ankrd17, Foe, Gtar, Kiaa0697; Ankrd17, Foe, Gtar, Kiaa0697; Ankrd17, Foe, Gtar, Kiaa0697; Ankrd17; Ankrd17; Ankrd17; Ankrd17; Ankrd17	Q99NH0; Q3TV99; Q5F4T7; Q6PG69; Q6ZQ66; Q8CHT4; Q3U5I3; A0A1W2P6X1; A0A0G2JDZ9; E9Q804; E9QKG6	ANR17_MOUSE; ANR17_MOUSE; ANR17_MOUSE; ANR17_MOUSE; ANR17_MOUSE; ANR17_MOUSE; Q3U5I3_MOUSE; A0A1W2P6X1_MOUSE; A0A0G2JDZ9_MOUSE; E9Q804_MOUSE; E9QKG6_MOUSE	ENSMUST00000014421; ENSMUST00000014421; ENSMUST00000014421; ENSMUST00000014421; ENSMUST00000014421; ENSMUST00000014421; ENSMUST00000218526.2; ENSMUST00000197021.2; ENSMUST00000168058.7; ENSMUST00000081914.13	ENSMUSP00000014421; ENSMUSP00000014421; ENSMUSP00000014421; ENSMUSP00000014421; ENSMUSP00000014421; ENSMUSP00000014421; ENSMUSP00000151446.2; ENSMUSP00000142575.2; ENSMUSP00000128960.4; ENSMUSP00000080587.7	ENSMUSG00000055204	chr5	90375025	90514436	-			G1/S transition of mitotic cell cycle, mitotic cell cycle, chromatin, blood vessel development, cytokine production, regulation of cytokine production, positive regulation of cytokine production, vasculature development, blood vessel maturation, activation of innate immune response, pattern recognition receptor signaling pathway, immune effector process, activation of immune response, immune syst…	GO:0000082, GO:0000278, GO:0000785, GO:0001568, GO:0001816, GO:0001817, GO:0001819, GO:0001944, GO:0001955, GO:0002218, GO:0002221, GO:0002252, GO:0002253, GO:0002376, GO:0002682, GO:0002684, GO:0002697, GO:0002699, GO:0002753, GO:0002757, GO:0002758, GO:0002764, GO:0002831, GO:0002833, GO:0003676, GO:0003682, GO:0003723, GO:0005488, GO:0005622, GO:0005623, GO:0005634, GO:0005694, GO:0005737, GO:…			2875.82	2850.09	2901.54	0.0258049	0.618207	0.999895	FALSE	2755	2927	2868	2966	2973	2766	2850	2901
ENSMUSG00000026553	Copa	protein_coding	Coatomer subunit alpha; Coatomer subunit alpha; Coatomer subunit alpha; Copa protein; Coatomer subunit alpha; Copa protein; Copa protein; Coatomer alpha subunit C-terminal domain-containing protein; Coatomer protein alpha subunit; Coatomer subunit alpha; Copa protein; Coatomer protein complex subunit alpha; Coatomer protein complex subunit alpha	Copa; Copa; Copa; Copa; Copa; Copa; Copa; Copa; Copa; Copa; Copa; Copa; Copa	Q8CIE6; E9Q075; F8WHL2; Q63ZW9; Q8BTF0; Q9R0Y3; Q99JW9; Q8BTF3; Q9ET41; Q3TAU7; Q8R393; D6RH55; F6XJN3	COPA_MOUSE; COPA_MOUSE; F8WHL2_MOUSE; Q63ZW9_MOUSE; Q8BTF0_MOUSE; Q9R0Y3_MOUSE; Q99JW9_MOUSE; Q8BTF3_MOUSE; Q9ET41_MOUSE; Q3TAU7_MOUSE; Q8R393_MOUSE; D6RH55_MOUSE; F6XJN3_MOUSE	ENSMUST00000135192; ENSMUST00000135192; ENSMUST00000027833.12; ; ; ; ; ENSMUST00000124289.8; ENSMUST00000152403.2	ENSMUSP00000118179; ENSMUSP00000118179; ENSMUSP00000027833.6; ; ; ; ; ENSMUSP00000118899.2; ENSMUSP00000123214.2	ENSMUSG00000026553	chr1	171910096	171949897	+			system process, receptor binding, hormone activity, structural molecule activity, binding, protein binding, extracellular region, extracellular space, intracellular, cell, cytoplasm, Golgi apparatus, Golgi-associated vesicle, transport, intracellular protein transport, ER to Golgi vesicle-mediated transport, retrograde vesicle-mediated transport, Golgi to ER, intra-Golgi vesicle-mediated transpor…	GO:0003008, GO:0005102, GO:0005179, GO:0005198, GO:0005488, GO:0005515, GO:0005576, GO:0005615, GO:0005622, GO:0005623, GO:0005737, GO:0005794, GO:0005798, GO:0006810, GO:0006886, GO:0006888, GO:0006890, GO:0006891, GO:0007586, GO:0007589, GO:0008104, GO:0012505, GO:0012506, GO:0015031, GO:0016020, GO:0016023, GO:0016192, GO:0022600, GO:0030117, GO:0030120, GO:0030126, GO:0030135, GO:0030137, GO:…			2875.52	2898.83	2852.2	-0.0233906	0.641156	0.999895	FALSE	2924	2961	2811	2818	2872	2867	2898	2852
ENSMUSG00000022636	Alcam	protein_coding	CD166 antigen; CD166 antigen; CD166 antigen; CD166 antigen; MuSC; Uncharacterized protein; Activated leukocyte cell adhesion molecule, Activated leukocyte cell adhesion molecule soluble isoform; Activated leukocyte cell adhesion molecule; Activated leukocyte cell adhesion molecule; Activated leukocyte cell adhesion molecule	Alcam; Alcam; Alcam; Alcam; Alcam, musc; Alcam; Alcam; Alcam; Alcam; Alcam	Q61490; O70136; Q8CDA5; Q8R2T0; Q54AJ5; Q3TTY3; Q5MPX5; F6QH25; E9Q4G8; E9Q3Q6	CD166_MOUSE; CD166_MOUSE; CD166_MOUSE; CD166_MOUSE; Q54AJ5_MOUSE; Q3TTY3_MOUSE; Q5MPX5_MOUSE; F6QH25_MOUSE; E9Q4G8_MOUSE; E9Q3Q6_MOUSE	ENSMUST00000023312; ENSMUST00000023312; ENSMUST00000023312; ENSMUST00000023312; ; ENSMUST00000168071.2; ENSMUST00000167115.8; ENSMUST00000164728.8; ENSMUST00000170035.8	ENSMUSP00000023312; ENSMUSP00000023312; ENSMUSP00000023312; ENSMUSP00000023312; ; ENSMUSP00000131001.2; ENSMUSP00000130563.2; ENSMUSP00000127141.2; ENSMUSP00000129714.2	ENSMUSG00000022636	chr16	52069359	52274437	-	Cell adhesion molecules (CAMs)	mmu04514	cell morphogenesis, cell morphogenesis involved in differentiation, immunological synapse, adaptive immune response, immune system process, binding, protein binding, extracellular region, cell, plasma membrane, adherens junction, cell-substrate adherens junction, focal adhesion, movement of cell or subcellular component, chemotaxis, immune response, cell adhesion, heterophilic cell-cell adhesion …	GO:0000902, GO:0000904, GO:0001772, GO:0002250, GO:0002376, GO:0005488, GO:0005515, GO:0005576, GO:0005623, GO:0005886, GO:0005912, GO:0005924, GO:0005925, GO:0006928, GO:0006935, GO:0006955, GO:0007155, GO:0007157, GO:0007275, GO:0007399, GO:0007409, GO:0007411, GO:0008045, GO:0009605, GO:0009653, GO:0009897, GO:0009986, GO:0009987, GO:0016020, GO:0016021, GO:0016043, GO:0022008, GO:0022610, GO:…			2874.28	2856.51	2892.05	0.0178348	0.721086	0.999895	FALSE	2834	2991	2745	2929	2947	2800	2856	2892
[truncated: 19,740 more rows]

## Sheet: matrix
Ensembl gene id	Ensembl gene	Ensembl biotype	UniProt proteins	UniProt genes	UniProt accessions	UniProt names	UniProt Ensembl transcripts	UniProt Ensembl proteins	UniProt Ensembl gene ids	Ensembl chr	Ensembl start	Ensembl stop	Ensembl strand	KEGG PATHWAY terms	KEGG PATHWAY ids	Gene Ontology terms	Gene Ontology ids	CONTROL_1	CONTROL_2	CONTROL_3	TREATED_1	TREATED_2	TREATED_3
[truncated: 19,943 more rows]

## Sheet: TREATED_vs_CONTROL
Ensembl gene id	Ensembl gene	Ensembl biotype	UniProt proteins	UniProt genes	UniProt accessions	UniProt names	UniProt Ensembl transcripts	UniProt Ensembl proteins	UniProt Ensembl gene ids	Ensembl chr	Ensembl start	Ensembl stop	Ensembl strand	KEGG PATHWAY terms	KEGG PATHWAY ids	Gene Ontology terms	Gene Ontology ids	baseMean	baseMeanA CONTROL	baseMeanB TREATED	log2FoldChange TREATED/CONTROL	pvalue	padj		diff. Expressed genes:	27
[truncated: 19,943 more rows]
