# Supplementary material for: The lung microvasculature promotes alveolar type 2 cell differentiation via secreted SPARCL1
Source: Stem Cell Reports. 2025 Mar 20;20(4):102451. doi: 10.1016/j.stemcr.2025.102451 (PMC12069885; doi:10.1016/j.stemcr.2025.102451)
Supplement: Data S2. Mean Ct values for RT-qPCR experiments in this study [file mmc3.xlsx]

## Sheet: Fig. 1C
	Actb_R1	Actb_R2	Actb_R3	Actb_R4	Ager_R1	Ager_R2	Ager_R3	Ager_R4	Sftpc_R1	Sftpc_R2	Sftpc_R3	Sftpc_R4	Lyz2_R1	Lyz2_R2	Lyz2_R3	Lyz2_R4	Lamp3_R1	Lamp3_R2	Lamp3_R3	Lamp3_R4
0.1% BSA	16.5276	18.7404	17.0334	16.8873	16.9229	18.9757	17.2229	17.3011	15.5505	18.1087	15.3784	15.2837	21.8916	23.4913	21.1831	20.9	22.7894	25.0456	21.1371	21.3491
EDN1	16.2576	19.0655	16.7251	17.2794	16.722	19.345	17.1824	17.5956	15.3225	18.0643	15.6296	15.9485	21.3777	24.6473	20.9816	21.516	22.2295	25.4634	21.5318	21.6643
PLTP	16.1551	17.7643	16.5725	16.8585	16.5627	17.7973	16.9286	17.1609	14.8982	16.3844	15.0201	14.9771	20.8087	22.008	20.2513	19.6521	22.3761	22.8626	20.6692	20.5865
HGF	16.5406	18.5493	16.5296	17.2037	17.204	19.03	17.0318	17.6473	15.2506	16.7819	13.9836	15.4633	21.0767	23.1793	21.4723	20.4172	22.3137	24.0838	20.6417	21.4767
SRGN	16.9212	18.5701	16.6042	16.7509	17.3167	18.9191	17.0298	17.1038	15.995	17.5136	14.8944	14.8573	21.6673	23.3767	20.6087	20.2472	22.617	24.6624	20.8441	21.0204
TCN2	16.2677	18.8724	16.3067		16.6121	19.4859	16.7744		15.3319	18.3016	15.5069		21.4658	24.6748	21.0654		22.2043	26.4369	20.8441
SPARCL1	16.3502	19.3243	16.9565	17.0611	16.6114	19.5645	17.1752	17.3552	15.2821	18.1079	15.3856	15.0257	19.7651	22.8598	20.0773	19.6739	21.5664	25.579	20.7875	21.0098
FGF7		18.5857	16.4238	16.1893		19.3065	17.6314	17.3731		16.5971	13.9855	13.9722		23.7651	22.2176	22.813		24.0824	20.5412	20.6606

## Sheet: Fig. 1D + SI Fig. 1C
	actb_R1	actb_R2	actb_R3	actb_R4	actb_R5	lyz2_R1	lyz2_R2	lyz2_R3	lyz2_R4	lyz2_R5	ager_R1	ager_R2	ager_R3	ager_R4	ager_R5	sftpc_R1	sftpc_R2	sftpc_R3	sftpc_R4	sftpc_R5	lamp3_R1	lamp3_R2	lamp3_R3	lamp3_R4	lamp3_R5
0.1% BSA	16.379	16.0451	15.7121	16.2632	15.6125	21.5665	21.8741	20.7096	22.0508	21.2686	17.0998	16.2537	16.5807	16.5337	16.1839	16.1834	16.2128	14.4423	15.7718	15.9653	22.4741	22.6996	21.3221	22.6648	16.1007
0.1 µg/ml SPARC	16.1333	15.8193	15.5373	15.5811	15.6822	22.1159	21.8022	20.7865	21.8806	21.1577	16.9978	16.2519	16.3803	16.3805	16.317	17.0373	16.5699	15.2432	16.1156	15.922	23.2907	23.0064	21.6006	22.625	16.2214
0.5 µg/ml SPARC	16.4319	15.917	15.6414	15.927	15.0196	21.6267	21.768	21.0977	21.6321	22.3335	17.0119	16.0558	16.554	16.3162	16.2358	16.0815	16.1821	14.5298	15.5773	16.6078	22.9677	23.1451	21.6209	22.4992	16.2382
1 µg/ml SPARC	18.4774	15.8154	15.4542	15.9996	14.9728	23.6235	21.6099	20.9937	21.2301	21.1183	19.3432	15.8885	16.2396	16.301	16.2971	17.8267	16.0751	15.056	15.6343	15.9432	25.0725	22.7675	21.501	22.3015	16.0678
2 µg/ml SPARC	16.7212	15.7761	15.3984	15.9423	15.5288	22.1211	21.2807	20.5716	21.272	21.4981	17.3754	16.0223	16.2619	16.2121	16.2009	16.8019	16.0996	15.15	15.8166	16.3225	23.3567	22.7227	21.7384	22.6489	16.2041
0.1% BSA	16.2148	15.7813	15.4517	15.8118	15.3836	21.1276	21.3541	20.8393	21.7345	21.1189	17.1459	16.035	16.233	16.2044	16.4841	15.5098	15.8686	14.7801	15.9366	15.9646	22.2997	22.5512	21.3125	22.6271	16.0478
0.1 µg/ml SPARCL1	16.2226	16.0047	15.5579	16.0764	15.5903	21.6721	21.0285	20.3973	21.3813	21.1341	16.6534	16.2368	16.0055	16.3262	16.5966	15.9413	15.9237	15.1654	15.2275	15.8178	22.5562	22.7272	21.9154	22.1537	16.1887
0.5 µg/ml SPARCL1	16.816	15.7454	15.6137	15.9036	15.7015	22.0787	20.7891	19.8337	20.7222	21.0824	17.7232	16.0518	16.2677	16.0209	16.2609	16.8678	15.735	14.7629	15.6193	16.123	23.3189	22.2826	21.0512	21.9725	16.115
1 µg/ml SPARCL1	16.6671	16.0893	15.7025	16.1429	15.6399	21.1976	20.6046	19.6545	20.6322	20.9293	17.2313	16.2385	16.2478	16.1965	16.5277	16.1363	15.6415	14.9874	15.7885	16.2104	22.7197	22.4613	21.2879	22.2937	16.216
2 µg/ml SPARCL1	17.5941	15.8848	15.7227	16.1253	15.821	21.3353	20.5346	19.8674	20.0878	20.2399	19.4207	16.0686	15.8546	16.2719	16.4742	16.9465	16.0491	14.2122	15.4594	15.3219	23.5585	22.5009	21.0849	22.0234	16.0754

## Sheet: SI Fig. 1D
	actb_R1	actb_R2	actb_R3	actb_R4	lyz2_R1	lyz2_R2	lyz2_R3	lyz2_R4
0.1% BSA	15.6627	15.5889	15.5204	15.5797	20.2188	20.3783	20.1575	19.3294
1 µg/ml SPARCL1	15.2184	15.4601	15.4568	15.2553	18.7307	19.119	18.5893	18.3257
4 µg/ml SPARCL1	15.4469	15.5754	15.8382	15.4019	18.8441	18.368	18.1758	18.1329

## Sheet: Fig. 3D + Fig. S5A
48 h	Actb_R1	Actb_R2	Actb_R3	Actb_R4	Maea_R1	Maea_R2	Maea_R3	Maea_R4	Nfkbia_R1	Nfkbia_R2	Nfkbia_R3	Nfkbia_R4	Nfkbib_R1	Nfkbib_R2	Nfkbib_R3	Nfkbib_R4	Nfkbiz_R1	Nfkbiz_R2	Nfkbiz_R3	Nfkbiz_R4	Lyz1_R1	Lyz1_R2	Lyz1_R3	Lyz1_R4	Lyz2_R1	Lyz2_R2	Lyz2_R3	Lyz2_R4	Lamp3_R1	Lamp3_R2	Lamp3_R3	Lamp3_R4	Sftpc_R1	Sftpc_R2	Sftpc_R3	Sftpc_R4	Ager_R1	Ager_R2	Ager_R3	Ager_R4
0.1% BSA	18.0783	17.6279	17.2397	17.6854	25.3518	25.1652	24.7867	25.1934	23.452	23.6906	23.2489	23.6054	25.6579	25.8365	25.2448	25.6178	26.9058	27.1094	26.8413	27.0468	24.9925	24.5178	24.966	25.6264	23.1448	22.9111	23.5378	23.9323	25.2594	24.6165	25.125	25.0171	17.5641	17.3361	17.5798	17.9694	17.5691	17.6471	17.0368	17.4683
2 µg/ml SPARCL1	17.8815	17.8711	17.8196	17.8705	25.1751	25.2349	25.3719	25.3374	23.0429	23.054	22.691	23.0023	25.709	25.5824	25.4261	25.9066	26.6012	26.4569	26.2074	26.5466	24.3473	23.6493	23.9199	24.8658	22.8055	22.1999	22.5001	23.6096	25.132	24.3335	24.4805	24.8233	17.4251	17.2794	17.7571	18.2751	17.7057	17.7688	17.3742	17.5049

## Sheet: Fig. 3E
24 h	Actb_R1	Actb_R2	Actb_R3	Actb_R4	Maea_R1	Maea_R2	Maea_R3	Maea_R4	Lyz1_R1	Lyz1_R2	Lyz1_R3	Lyz1_R4	Lyz2_R1	Lyz2_R2	Lyz2_R3	Lyz2_R4	Lamp3_R1	Lamp3_R2	Lamp3_R3	Lamp3_R4	Sftpc_R1	Sftpc_R2	Sftpc_R3	Sftpc_R4	Ager_R1	Ager_R2	Ager_R3	Ager_R4	Nfkbia_R1	Nfkbia_R2	Nfkbia_R3	Nfkbia_R4
0.1% BSA	17.2014	16.6523	16.1236	16.9404	25.3766	23.3796	22.8502	24.9548	25.9183	26.7042	25.6341	25.5709	25.1923	25.8446	24.8619	24.8437	24.8002	23.5383	22.9474	24.1417	17.4747	16.1473	15.6495	16.9646	17.9412	17.4341	16.7098	17.9591	24.3066	23.2951	22.7974	23.8262
50 ng/ml LPS	16.7648	16.263	16.4033	16.8551	24.6878	23.0949	23.2909	24.8495	23.6191	24.6142	24.9453	23.7662	22.7431	23.2043	23.6533	22.9991	22.5569	22.5628	22.9477	22.8819	16.9109	15.9148	16.073	17.021	17.9272	17.1026	17.1859	18.0015	22.3461	21.5088	21.6736	22.1215
500 ng/ml LPS	17.2657	16.5193	16.5007	17.1812	25.2991	23.182	23.3627	25.1909	24.1423	24.7297	24.4706	23.5576	23.255	23.3993	23.5811	22.4068	23.1233	22.5712	22.2553	22.714	17.2718	16.2255	16.2248	17.0436	18.1881	17.1811	17.1323	18.2281	22.2913	21.4503	21.3854	22.2105

## Sheet: Fig. 3G
48 h	Actb_R1	Actb_R2	Actb_R3	Maea_R1	Maea_R2	Maea_R3	Lyz1_R1	Lyz1_R2	Lyz1_R3	Lyz2_R1	Lyz2_R2	Lyz2_R3	Lamp3_R1	Lamp3_R2	Lamp3_R3	Sftpc_R1	Sftpc_R2	Sftpc_R3	Ager_R1	Ager_R2	Ager_R3	Nfkbia_R1	Nfkbia_R2	Nfkbia_R3
0.1% BSA	17.1716	16.5372	16.8507	24.1114	23.6672	23.9308	27.7617	27.2524	27.9585	23.9303	23.3046	23.7486	23.865	23.5006	24.0923	17.0879	16.333	17.1997	17.5453	16.6005	17.1724	23.5474	22.9104	23.1755
2 µg/ml SPARCL1	17.815	16.3914	16.8089	24.7759	23.5079	23.9915	27.0975	26.3598	26.8101	23.7374	22.6315	22.5221	24.2246	22.7704	23.3584	18.0634	16.5325	16.9353	18.2557	16.5844	17.3177	23.4741	21.9742	22.543
2 µg/ml SPARCL1 + 1 µM TAK-242	17.4485	16.6218	16.709	24.2667	23.7093	23.8337	27.73	27.8186	26.7814	23.9739	23.8703	22.7936	24.2883	24.5537	23.7251	17.5685	17.3522	16.7484	17.8096	17.1126	16.9494	23.5483	22.9437	23.0353
2 µg/ml SPARCL1 + 10 µM TAK-242	17.5727	16.9577	16.9162	24.4676	24.1747	24.1318	29.8179	28.2591	28.6309	24.7805	23.9506	23.9716	25.5897	24.7514	25.0074	18.1128	17.2922	17.0392	17.9655	17.2118	17.2537	23.7296	23.3894	23.4104

## Sheet: Fig. 3H
48 h	Actb_R1	Actb_R2	Actb_R3	Maea_R1	Maea_R2	Maea_R3	Lyz1_R1	Lyz1_R2	Lyz1_R3	Lyz2_R1	Lyz2_R2	Lyz2_R3	Lamp3_R1	Lamp3_R2	Lamp3_R3	Sftpc_R1	Sftpc_R2	Sftpc_R3	Ager_R1	Ager_R2	Ager_R3	Nfkbia_R1	Nfkbia_R2	Nfkbia_R3
0.1% BSA	17.0307	17.123	16.8659	23.8171	23.9873	23.6508	25.0096	25.9995	24.8483	24.2676	24.0087	23.3584	24.7642	24.6692	24.1811	17.0649	17.1206	16.3144	17.2362	17.0699	16.7216	22.9095	22.8338	22.5616
2 µg/ml SPARCL1	17.5606	17.2407	17.3035	23.9631	24.0056	23.829	23.988	25.0083	23.9147	22.7974	23.258	22.3038	23.9391	24.4643	23.76	16.989	17.1531	16.3058	17.3344	17.3956	17.0564	22.4354	22.5406	22.1432
2 µg/ml SPARCL1 + 1 µM JSH-23	17.5438	17.1169	16.9893	24.3276	23.6694	23.8263	24.9486	24.9402	23.8563	23.5365	23.4907	22.3237	24.6748	24.3593	23.8795	17.4754	17.0593	16.1548	17.7005	17.2097	16.8606	22.6355	22.3172	21.9201
2 µg/ml SPARCL1 + 10 µM JSH-23	17.0099	17.0586	17.1938	23.9482	24.0302	24.0526	26.2466	26.947	26.2741	25.05	25.4327	24.6101	25.4887	26.244	25.6934	17.0307	17.4717	16.8906	17.1973	17.3993	17.4725	22.4892	22.6719	22.6788

## Sheet: Fig. 3I
48 h	Actb_R1	Actb_R2	Lyz1_R1	Lyz1_R2	Lyz2_R1	Lyz2_R2	Lamp3_R1	Lamp3_R2	Sftpc_R1	Sftpc_R2	Ager_R1	Ager_R2	Nfkbia_R1	Nfkbia_R2
0.1% BSA + 10 µM BI-5026	15.8815	15.8431	25.4888	26.0563	23.1385	23.281	22.3794	22.9841	15.6336	15.7411	16.8018	16.6061	24.1094	24.0281
2 µg/ml SPARCL1 + 10 µM BI-5026	15.9129	15.754	24.0269	24.7393	21.4637	22.2057	22.1233	22.4764	15.3123	15.4461	16.6314	16.6067	23.5048	23.0635
2 µg/ml SPARCL1 + 1 µM BI-605906	15.6585	16.0658	25.0693	24.9381	22.2237	22.4413	22.4868	23.0699	15.8762	16.2101	16.5235	16.7219	23.5307	24.1353
2 µg/ml SPARCL1 + 10 µM BI-605906	15.6017	15.4751	26.4312	25.784	23.9305	23.0866	23.2044	23.31	15.5056	15.4425	16.4448	16.8173	24.2492	24.4719
