# Supplementary material for: The lung microvasculature promotes alveolar type 2 cell differentiation via secreted SPARCL1
Source: Stem Cell Reports. 2025 Mar 20;20(4):102451. doi: 10.1016/j.stemcr.2025.102451 (PMC12069885; doi:10.1016/j.stemcr.2025.102451)
Supplement: Data S3. Cell type quantification data from experiments in this study [file mmc4.xlsx]

## Sheet: Fig. 1E
	IP_R1						IP_R2							IP_R3							AT1_R1						AT1_R2							AT1_R3							AT2_R1						AT2_R2
0.1% BSA	48.8889	47.2222	40.3288	55.7407	64.0404	50.8452	33.8393	39.2136	40.9524	58.4656	64.3402	64.9932		61.5479	66.4021	64.6414	58.061	44.0476	51.8988		51.1111	35.7323	47.8522	38.1482	34.4444	46.0298	59.1991	56.4968	50.1587	35.4497	35.0068	33.2301		14.5543	23.2804	29.803	31.5904	45.6494	48.1012		0	17.0454	11.819	6.11111	1.51515	3.125	1.5873	0	2.42967
EDN1	62.207	64.7876	17.508	64.6154	57.5232	53.2499	66.8591	66.1111	64.6905	52.9101	55.754	39.4363		70.8007	53.1353	55.4834	63.3598	47.6389	26.2626		31.5495	35.2124	66.6286	30.2564	39.3518	34.574	23.1602	29.4444	32.1173	39.6825	43.0556	52.4755		29.1993	30.3908	31.0486	36.6402	41.9444	68.1818		6.24355	0	15.8634	5.12821	3.125	12.1761	9.98076	4.44444	3.1922
PLTP	46.841	53.285	51.1905	36.3987	49.2628	39.1327	72.7713	66.4976	48.7037	56.2632	50.1307	42.2733		70.8772	47.2727	47.9565	48.1978	43.7879	50		32.4619	37.8261	31.3492	53.7477	35.7051	44.6012	27.2287	28.3816	35.6481	40.1094	46.6667	55.4278		29.1228	38.3333	42.8253	44.6925	49.7835	50		20.6972	8.88889	17.4603	9.8536	15.032	16.2661	0	5.12077	15.6481
HGF	41.6667	59.3855	65.438	72.8956	68.0497	61.853	60.8491	64.6653	64.8311	62.8256	48.8372	47.0988		78.3333	62.4026	66.1674	58.4967	59.4444	54.4974	41.0791	36.6667	31.6498	31.7842	20.9596	29.5693	34.3168	30.6113	33.0358	33.5429	35.6592	49.6124	50.2778		11.6667	22.4892	32.6832	39.9881	40.5556	42.328	50.6029	21.6667	8.96465	2.77778	6.14478	2.38095	3.83023	8.5396	2.29885	1.62602
SRGN	49.8148	55.0746	54.1667	36.5812	49.9788	75.974	65.0253	63.6267	56.2092	64.5599	60.424	58.0952	51.016	60.3896	61.0811	50.157	47.8569	44.8086	40.3654		28.7037	37.2054	36.1111	47.1795	36.4347	17.9654	27.7778	34.111	35.2941	35.4401	39.576	39.6825	43.3957	36.5801	37.1645	49.843	51.133	54.4162	58.1194		21.4815	7.72006	9.72222	16.2393	13.5865	6.06061	7.19697	2.26228	8.49673
TCN2	41.6959	50.4717	35.6151	52.8571	48.7781	28.7879	69.8384	58.8675	64	64.2063	60.1852	56.463	54.2136	73.2692	57.8632	45.9936	51.8116	58.0688	43.9394		42.3977	42.8542	41.6667	29.4444	40.0185	59.0909	28.8283	33.2265	34	34.127	39.8148	40.0282	45.7864	25.0641	27.7208	34.099	35.5072	36.3757	53.2828		15.9064	6.67408	22.7183	17.6984	11.2034	12.1212	1.33333	7.90598	2
SPARCL1	16.6667	24.7712	35.5556	16.7032	27.526	13.4866	51.1681	45.6909	41.2698	30.5797	47.619	41.9444	35.7071	50.6643	61.0624	61.8687	57.1429	57.4074	33.4046	51.6239	32.532	40.1307	34.0741	39.0716	41.5198	30.4598	32.0798	34.8291	38.0952	38.4058	43.6813	44.4444	46.1111	31.7832	32.4192	35.3535	38.0952	42.5926	44.8006	45.0427	50.8013	35.098	30.3704	44.2251	30.9541	56.0536	16.7521	19.4801	20.6349
FGF7	68.3793	58.7115	96.2963	96.3726	87.3016	91.4035	87.7875	78.4271	77.6511	71.3458	71.6379	74.7937		86.2598	82.5041	78.4731	71.2759	74.4658	50.9381		22.1387	28.4314	0	3.62745	7.14286	8.59649	0	20.0577	20.2656	24.3798	24.4349	25.2063		13.7402	17.4959	21.5269	23.5653	24.6083	29.1423		9.48204	12.8571	3.7037	0	5.55556	0	12.2125	1.51515	2.08333
[truncated: 11 more columns]

## Sheet: Fig. S1B
	IP_R1						IP_R2						IP_R3							AT1_R1						AT1_R2						AT1_R3							AT2_R1						AT2_R2
0.1% BSA	48.8889	47.2222	40.3288	55.7407	64.0404	50.8452	33.8393	39.2136	40.9524	58.4656	64.3402	64.9932	61.5479	66.4021	64.6414	58.061	44.0476	51.8988		51.1111	35.7323	47.8522	38.1482	34.4444	46.0298	59.1991	56.4968	50.1587	35.4497	35.0068	33.2301	14.5543	23.2804	29.803	31.5904	45.6494	48.1012		0	17.0454	11.819	6.11111	1.51515	3.125	1.5873	0	2.42967	6.08466	8.88889
HGF	41.6667	59.3855	65.438	72.8956	68.0497	61.853	60.8491	64.6653	64.8311	62.8256	48.8372	47.0988	78.3333	62.4026	66.1674	58.4967	59.4444	54.4974	41.0791	36.6667	31.6498	31.7842	20.9596	29.5693	34.3168	30.6113	33.0358	33.5429	35.6592	49.6124	50.2778	11.6667	22.4892	32.6832	39.9881	40.5556	42.328	50.6029	21.6667	8.96465	2.77778	6.14478	2.38095	3.83023	8.5396	2.29885	1.62602	1.51515	1.55039
FGF7	68.3793	58.7115	96.2963	96.3726	87.3016	91.4035	87.7875	78.4271	77.6511	71.3458	71.6379	74.7937	86.2598	82.5041	78.4731	71.2759	74.4658	50.9381		22.1387	28.4314	0	3.62745	7.14286	8.59649	0	20.0577	20.2656	24.3798	24.4349	25.2063	13.7402	17.4959	21.5269	23.5653	24.6083	29.1423		9.48204	12.8571	3.7037	0	5.55556	0	12.2125	1.51515	2.08333	4.27443	3.9272
[truncated: 8 more columns]

## Sheet: Fig. S1E
	IP R1-3						AT1 R1-3						AT2 R1-3
0.1% BSA	58.7418	54.1964	73.4815	62.0194	33.8164	50.8598	35.3058	44.7619	20.2469	23.6567	63.285	47.9056	5.95238	1.04167	6.27161	14.3239	2.89855	1.23457
4 μg/ml SPARCL1	50.1924	45.2381	25.56	51.5151			23.4488	26.9841	48.6752	27.4892			26.3588	27.7778	25.7649	20.9957

## Sheet: Fig. S2B
N EdU+ cells/branch (24 h)
CTR-R1	CTR-R2	CTR-R3	SPARCL1-R1	SPARCL1-R2	SPARCL1-R3
5	0	7	5	10	8
3	8	2	2	2	4
8	5	9	0	0	2
4	9	16	0	0	6
2	2	0	0	1	4
2	6	3	0	7	8
9	0	0	0	2	0
3	0	0	0	6	5
0	3	0	2	1	0
0	6	5	0	2	0
2	0	7	0	2	8
7	0	1	9	0	0
4	0	2	2	0	8
2	0	12	0	0	0
4	0	1	16	0	13
4	0	0	2	2	2
5	0	0	0	5	0
2	0	0	0	2	0
0	0	0	7	3	17
1	0	11	3	9	1
0	1	4	6	4	2
2	0	7	10	2	7
2	0	2	10	7	0
0	0	6	0	3	4
1	0	12	0	0	0
9	0	6	3	6	0
7	0	15	1	3	0
0	0	0	0	2	3
3	6	0	9	0	0
17	0	29	2	10	1
11	1	1	1	14	0
16	2	1	3	7	0
7	7	20	0	0	2
5	5	7	2	0	2
8	1	5	1	0	9
3	4	0	2	6	0
5	2	0	13	6	2
0	0	7	2	7	10
1	0		7	1	2
4	4		11	3	10
5	0		14	18	0
6	4		1	4	15
1	0		4	0	2
0	1		0	14	1
	2		8		0
	6		0		3
	0		0		15
	2		6
	0		3
	5		1
	2		0
	2		0
	0		0

## Sheet: Fig. S2D
ID of EdU+ cells (24 h)
CTR-R1	AT1	IP	AT2	Non-ID	total
count	46	84	42	8	180
%	26.7442	48.8372	24.4186
CTR-R2	AT1	IP	AT2	Non-ID	total
count	27	51	18	0	96
%	28.125	53.125	18.75
CTR-R3	AT1	IP	AT2	Non-ID	total
count	45	113	39	1	198
%	22.8426	57.3604	19.797
SPARCL1-R1	AT1	IP	AT2	Non-ID	total
count	42	77	44	5	168
%	25.7669	47.2393	26.9939
SPARCL1-R2	AT1	IP	AT2	Non-ID	total
count	53	83	34	1	171
%	31.1765	48.8235	20
SPARCL1-R3	AT1	IP	AT2	Non-ID	total
count	44	94	37	1	176
%	25.1429	53.7143	21.1429

## Sheet: Fig. S2E
N EdU+ cells/branch (48 h)
CTR-R1	CTR-R2	CTR-R3	SPARCL1-R1	SPARCL1-R2	SPARCL1-R3
0	0	11	7	2	6
0	0	0	2	0	0
0	0	6	0	1	0
0	1	0	0	2	3
1	0	4	4	0	1
0	0	0	0	0	0
0	0	2	2	0	0
9	0	4	2	0	0
19	4	6	1	0	0
3	0	1	0	0	0
0	0	4	2	4	11
0	0	0	3	1	1
0	0	2	0	1	0
0	0	0	0	0	2
2	0	0	0	1	1
3	0	3	7	0	2
7	0	0	2	2	0
6	0	12	0	3	2
0	0	0	0	2	0
7	3	0	11	4	0
3	0	0	2	0	0
5	10	8	9	0	0
3	0	2	0	2	1
0	2	0	0	0	2
6	1	0	3	0	0
3	0	0	3	3	4
7	3	0	1	0	0
12	0	0	0	1	0
0	16	0	0	0	0
6	6	0	12	0	0
3	0	0	15	0	1
5	5	0	9	0	0
2	0	0	23	0	0
1	0	8	1	2	4
6	0	0	0	2	0
6	2	1	0	0	0
0	0	0	0	2	5
0	0	3	6	3	0
0	1	0	5	0	0
1	0	0	0	0	0
0	12	2	0	0	0
0	2	4	0	0	0
0	0	0	6	0	0
3	4	0	0	3	0
0	10	6	0	0	0
1	0	2	0	2	0
0	0	0	2	0	1
0	0	0	2	0	0
2	2	0	0	1	2
0	0	3	0	0	0
1	2	0	2	2	0
0	1	0	0	0	0
1	0	0	6	4
0	0	0	0	0
1	2	0	0	0
3		5	2	0
0		0	3	0
1		3	1	0
0		1	0
2		2	0
		4	4
		3	2
		0	1
		1	0
		0	0
		1	0
		0

## Sheet: Fig. S2G
ID of EdU+ cells (48 h)
CTR-R1	AT1	IP	AT2	Non-ID	total
count	16	66	55	4	141
%	11.6788	48.1752	40.146
CTR-R2	AT1	IP	AT2	Non-ID	total
count	11	36	41	1	89
%	12.5	40.9091	46.5909
CTR-R3	AT1	IP	AT2	Non-ID	total
count	11	42	51	10	114
%	10.5769	40.3846	49.0385
SPARCL1-R1	AT1	IP	AT2	Non-ID	total
count	20	82	46	15	163
%	13.5135	55.4054	31.0811
SPARCL1-R2	AT1	IP	AT2	Non-ID	total
count	3	22	23	2	50
%	6.25	45.8333	47.9167
SPARCL1-R3	AT1	IP	AT2	Non-ID	total
count	5	23	23	2	53
%	9.80392	45.098	45.098

## Sheet: Fig. 4E
	IP_R1										IP_R2										AT1_R1										AT1_R2										AT2_R1
DMSO	30.1535	35.0003	32.4504	33.2785	40.6433	37.5127	37.322	46.2854			12.8863	38.3639	32.8959	34.899	34.4444	25.4295	48.0613	48.2897	33.656	30.6153	53.1737	55.2979	62.0548	62.9669	59.3567	61.7781	57.1889	52.8812			78.5767	52.2447	63.9683	59.3939	61.1111	70.5009	44.4179	49.1858	61.8827	69.3847	16.67	9.702	5.495	3.755	0	0.709	5.489	0.833
10 μM JSH-23	46.3307	45.6481	42.0891	40.2072	51.5216	52.2619	39.5396	39.3939	32.1612	49.188	40.17	36.93	39.13	33.66	42.5	50.12	26.81	41.65	38.26	36.44	48.7517	50.6863	50.4864	56.9035	46.9632	45.3175	56.5111	60.6061	65.7753	50.2272	51.45	58.02	53.08	60.32	55.04	42.24	72.08	52.19	55.63	59.56	4.918	3.666	7.424	2.889	1.515	2.421	3.949	0	2.063
50 ng/ml LPS	10.614	15.5343	27.3457	52.2222	29.6968	32.7778					22.2891	22.3659	22.0946	20.4861	18.1992	21.7316	30.4843	28.525	25.2556	26.5707	55.1421	49.6516	44.7531	37.7249	57.7784	54.3803					65.2397	52.9215	52.6323	52.7967	67.7203	73.2597	54.2735	65.4321	56.6491	51.4521	34.2	34.8	27.9	10.1	12.5	12.8
[truncated: 11 more columns]
